# Supplementary material for: Open Online Courses in Public Health: experience from Peoples-uni
Source: F1000Res. 2017 Apr 28;6:170. Originally published 2017 Feb 21. [Version 2] doi: 10.12688/f1000research.10728.2 (PMC5399966; doi:10.12688/f1000research.10728.2)
Supplement: De-identified data collected showing numbers of students at Peoples-uni enrolled in each course, and the number of students who gained a certificate, from June 2014 to December 2016 — These data were used to create Table 1. [file f1000research-6-12436-s0000.tgz]

Archive with 1 entries (1 files):
- 844497fa-2da8-44be-b921-36a0a91d2c15_Certificate_by_student1.csv
