# Supplementary material for: Open Online Courses in Public Health: experience from Peoples-uni
Source: F1000Res. 2017 Apr 28;6:170. Originally published 2017 Feb 21. [Version 2] doi: 10.12688/f1000research.10728.2 (PMC5399966; doi:10.12688/f1000research.10728.2)
Supplement: De-identified data collected showing numbers of students at Peoples-uni enrolled in each course, and the number of students who gained a certificate, from June 2014 to December 2016 — These data were used to create Table 1. [file f1000research-6-12436-s0000.tgz › 844497fa-2da8-44be-b921-36a0a91d2c15_Certificate_by_student1.csv]

Student initial	Course name	Blank if certificate gained	Number of courses	Number of certificates for each student
AK	Basic Epidemiology from the University of Nottingham	No Certificate	2	0
AK	Public Health - for the Global Health Exchange	No Certificate
AW	Basic Epidemiology from the University of Nottingham	No Certificate	1	0
AZ	Basic Epidemiology from the University of Nottingham		3	1
AZ	Human Rights and Public Health	No Certificate
AZ	Refugee Health	No Certificate
AK	Refugee Health		1	1
AJ	Public Health - for the Global Health Exchange		1	1
ASM	Basic Epidemiology from the University of Nottingham		4	3
ASM	Clinico-Epidemiological Conference
ASM	Human Rights and Public Health	No Certificate
ASM	Public Health - for the Global Health Exchange
AMT	Climate change and Public Health	No Certificate	1	0
AA	Basic Epidemiology from the University of Nottingham	No Certificate	1	0
AAB	Basic Epidemiology from the University of Nottingham	No Certificate	1	0
AAY	Basic Epidemiology from the University of Nottingham	No Certificate	4	0
AAY	Clinico-Epidemiological Conference	No Certificate
AAY	Public Health - for the Global Health Exchange	No Certificate
AAY	Refugee Health	No Certificate
AAW	Basic Epidemiology from the University of Nottingham	No Certificate	6	0
AAW	Climate change and Public Health	No Certificate
AAW	Medical Professionalism	No Certificate
AAW	Prevention	No Certificate
AAW	Public Health - for the Global Health Exchange	No Certificate
AAW	Refugee Health	No Certificate
AV	Basic Epidemiology from the University of Nottingham		1	1
AL	Basic Epidemiology from the University of Nottingham		4	2
AL	Clinico-Epidemiological Conference	No Certificate
AL	Prevention	No Certificate
AL	Public Health - for the Global Health Exchange
AS	Basic Epidemiology from the University of Nottingham	No Certificate	1	0
AKI	Basic Epidemiology from the University of Nottingham	No Certificate	3	0
AKI	Clinico-Epidemiological Conference	No Certificate
AKI	Public Health - for the Global Health Exchange	No Certificate
AH	Basic Epidemiology from the University of Nottingham		9	4
AH	Climate change and Public Health
AH	Exercise and Health	No Certificate
AH	Global Health Informatics
AH	Medical Ethics Online	No Certificate
AH	Medical Professionalism	No Certificate
AH	Prevention	No Certificate
AH	Public Health - for the Global Health Exchange
AH	Public Health - the basics	No Certificate
Aad	Public Health - for the Global Health Exchange	No Certificate	1	0
AS	Basic Epidemiology from the University of Nottingham	No Certificate	1	0
AK	Climate change and Public Health	No Certificate	1	0
AO	Exercise and Health	No Certificate	1	0
AN	Basic Epidemiology from the University of Nottingham		3	3
AN	Prevention
AN	Public Health - for the Global Health Exchange
AOL	Basic Epidemiology from the University of Nottingham	No Certificate	1	0
AAB	Basic Epidemiology from the University of Nottingham	No Certificate	1	0
Aad	Global Health Informatics		2	1
Aad	Public Health - the basics	No Certificate
ALM	Basic Epidemiology from the University of Nottingham	No Certificate	1	0
ATB	Global Health Informatics	No Certificate	1	0
Aki	Global Health Informatics		1	1
AE	Basic Epidemiology from the University of Nottingham	No Certificate	1	0
Aka	Basic Epidemiology from the University of Nottingham	No Certificate	1	0
AM	Basic Epidemiology from the University of Nottingham	No Certificate	1	0
Aad	Basic Epidemiology from the University of Nottingham	No Certificate	1	0
AH	Exercise and Health	No Certificate	3	0
AH	Human Rights and Public Health	No Certificate
AH	Medical Ethics Online	No Certificate
AE	Refugee Health	No Certificate	1	0
AT	Public Health - for the Global Health Exchange	No Certificate	1	0
AFF	Basic Epidemiology from the University of Nottingham		3	2
AFF	Prevention	No Certificate
AFF	Public Health - for the Global Health Exchange
AU	Basic Epidemiology from the University of Nottingham	No Certificate	1	0
AFA	Basic Epidemiology from the University of Nottingham	No Certificate	1	0
AP	Medical Professionalism	No Certificate	1	0
ALI	Patient Safety	No Certificate	1	0
AO	Basic Epidemiology from the University of Nottingham	No Certificate	2	0
AO	Clinico-Epidemiological Conference	No Certificate
AS	Medical Professionalism	No Certificate	1	0
Asa	Basic Epidemiology from the University of Nottingham	No Certificate	1	0
ASF	Basic Epidemiology from the University of Nottingham	No Certificate	1	0
AHH	Prevention	No Certificate	1	0
AA	Basic Epidemiology from the University of Nottingham	No Certificate	1	0
AAY	Basic Epidemiology from the University of Nottingham	No Certificate	5	0
AAY	Climate change and Public Health	No Certificate
AAY	Medical Ethics Online	No Certificate
AAY	Public Health - for the Global Health Exchange	No Certificate
AAY	Refugee Health	No Certificate
AE	Basic Epidemiology from the University of Nottingham	No Certificate	1	0
AhM	Basic Epidemiology from the University of Nottingham	No Certificate	5	0
AhM	Medical Ethics Online	No Certificate
AhM	Medical Professionalism	No Certificate
AhM	Public Health - for the Global Health Exchange	No Certificate
AhM	Refugee Health	No Certificate
AG	Basic Epidemiology from the University of Nottingham	No Certificate	1	0
AGO	Basic Epidemiology from the University of Nottingham	No Certificate	1	0
AJ	Refugee Health	No Certificate	1	0
AT	Climate change and Public Health	No Certificate	1	0
ABK	Basic Epidemiology from the University of Nottingham	No Certificate	1	0
AHK	Patient Safety	No Certificate	1	0
ATS	Patient Safety	No Certificate	1	0
AM	Basic Epidemiology from the University of Nottingham	No Certificate	3	0
AM	Prevention	No Certificate
AM	Public Health - for the Global Health Exchange	No Certificate
AMA	Patient Safety	No Certificate	1	0
AC	Climate change and Public Health	No Certificate	2	0
AC	Medical Professionalism	No Certificate
AR	Basic Epidemiology from the University of Nottingham	No Certificate	1	0
AK	Public Health - for the Global Health Exchange		2	2
AK	Refugee Health
AS	Climate change and Public Health	No Certificate	1	0
AM	Climate change and Public Health	No Certificate	1	0
AAY	Clinico-Epidemiological Conference	No Certificate	2	1
AAY	Medical Ethics Online
AF	Basic Epidemiology from the University of Nottingham	No Certificate	3	0
AF	Clinico-Epidemiological Conference	No Certificate
AF	Public Health - for the Global Health Exchange	No Certificate
AS	Public Health - for the Global Health Exchange	No Certificate	1	0
ASA	Patient Safety	No Certificate	1	0
AY	Medical Professionalism	No Certificate	1	0
AAB	Basic Epidemiology from the University of Nottingham	No Certificate	1	0
ADB	Refugee Health	No Certificate	1	0
AMA	Public Health - for the Global Health Exchange	No Certificate	1	0
AY	Patient Safety	No Certificate	1	0
AG	Basic Epidemiology from the University of Nottingham	No Certificate	1	0
AM	Basic Epidemiology from the University of Nottingham	No Certificate	1	0
AS	Exercise and Health	No Certificate	1	0
AC	Refugee Health	No Certificate	1	0
AMA	Public Health - the basics	No Certificate	1	0
AS	Patient Safety	No Certificate	1	0
AF	Basic Epidemiology from the University of Nottingham	No Certificate	1	0
AH	Public Health - the basics	No Certificate	1	0
AAL	Clinico-Epidemiological Conference	No Certificate	2	0
AAL	Public Health - for the Global Health Exchange	No Certificate
AC	Basic Epidemiology from the University of Nottingham	No Certificate	2	0
AC	Public Health - for the Global Health Exchange	No Certificate
AR	Medical Professionalism	No Certificate	1	0
AMB	Refugee Health	No Certificate	1	0
ADA	Basic Epidemiology from the University of Nottingham	No Certificate	4	0
ADA	Basic Epidemiology from the University of Nottingham	No Certificate
ADA	Medical Ethics Online	No Certificate
ADA	Medical Professionalism	No Certificate
AP	Climate change and Public Health	No Certificate	1	0
AM	Human Rights and Public Health	No Certificate	1	0
AK	Basic Epidemiology from the University of Nottingham	No Certificate	2	0
AK	Climate change and Public Health	No Certificate
ANR	Basic Epidemiology from the University of Nottingham	No Certificate	1	0
AN	Disease in developing countries	No Certificate	2	0
AN	Public Health - the basics	No Certificate
AC	Prevention		2	2
AC	Public Health - for the Global Health Exchange
AO	Basic Epidemiology from the University of Nottingham		6	3
AO	Medical Ethics Online	No Certificate
AO	Prevention
AO	Public Health - for the Global Health Exchange
AO	Public Health - the basics	No Certificate
AO	Refugee Health	No Certificate
AE	Basic Epidemiology from the University of Nottingham	No Certificate	1	0
AAI	Basic Epidemiology from the University of Nottingham	No Certificate	4	0
AAI	Clinico-Epidemiological Conference	No Certificate
AAI	Medical Professionalism	No Certificate
AAI	Public Health - for the Global Health Exchange	No Certificate
AZ	Medical Ethics Online		2	2
AZ	Medical Professionalism
AA	Medical Professionalism	No Certificate	1	0
AE	Public Health - for the Global Health Exchange	No Certificate	1	0
AR	Patient Safety	No Certificate	1	0
AD	Global Health Informatics	No Certificate	1	0
AK	Public Health - for the Global Health Exchange	No Certificate	1	0
AS	Climate change and Public Health		3	2
AS	Clinico-Epidemiological Conference
AS	Disease in developing countries	No Certificate
AM	Exercise and Health	No Certificate	1	0
AK	Basic Epidemiology from the University of Nottingham		3	2
AK	Global Health Informatics	No Certificate
AK	Human Rights and Public Health
AA	Climate change and Public Health	No Certificate	1	0
AW	Public Health - for the Global Health Exchange	No Certificate	1	0
AD	Basic Epidemiology from the University of Nottingham	No Certificate	1	0
AOD	Prevention	No Certificate	1	0
AA	Basic Epidemiology from the University of Nottingham	No Certificate	1	0
AZ	Refugee Health	No Certificate	1	0
ARA	Basic Epidemiology from the University of Nottingham	No Certificate	1	0
ARO	Medical Ethics Online	No Certificate	1	0
AE	Public Health - for the Global Health Exchange	No Certificate	1	0
AA	Climate change and Public Health	No Certificate	1	0
AS	Public Health - for the Global Health Exchange	No Certificate	2	0
AS	Public Health - the basics	No Certificate
AZ	Medical Ethics Online	No Certificate	1	0
AB	Basic Epidemiology from the University of Nottingham	No Certificate	1	0
AE	Medical Professionalism		1	1
BA	Basic Epidemiology from the University of Nottingham	No Certificate	3	0
BA	Disease in developing countries	No Certificate
BA	Public Health - the basics	No Certificate
BJ	Basic Epidemiology from the University of Nottingham	No Certificate	2	0
BJ	Clinico-Epidemiological Conference	No Certificate
BS	Climate change and Public Health	No Certificate	1	0
BAS	Basic Epidemiology from the University of Nottingham	No Certificate	3	2
BAS	Prevention
BAS	Public Health - for the Global Health Exchange
BJ	Clinico-Epidemiological Conference	No Certificate	2	0
BJ	Medical Professionalism	No Certificate
BS	Public Health - for the Global Health Exchange	No Certificate	1	0
BK	Human Rights and Public Health	No Certificate	3	1
BK	Prevention
BK	Public Health - for the Global Health Exchange	No Certificate
BH	Climate change and Public Health	No Certificate	2	0
BH	Refugee Health	No Certificate
BSK	Basic Epidemiology from the University of Nottingham	No Certificate	1	0
BST	Public Health - for the Global Health Exchange	No Certificate	1	0
BD	Exercise and Health	No Certificate	1	0
BK	Climate change and Public Health	No Certificate	1	0
BM	Basic Epidemiology from the University of Nottingham	No Certificate	1	0
BS	Exercise and Health	No Certificate	1	0
BST	Basic Epidemiology from the University of Nottingham	No Certificate	1	0
BM	Basic Epidemiology from the University of Nottingham	No Certificate	1	0
BJ	Refugee Health		1	1
BL	Refugee Health	No Certificate	1	0
BE	Human Rights and Public Health	No Certificate	2	0
BE	Refugee Health	No Certificate
BC	Patient Safety	No Certificate	1	0
BB	Refugee Health	No Certificate	1	0
BR	Climate change and Public Health	No Certificate	2	0
BR	Refugee Health	No Certificate
BJ	Basic Epidemiology from the University of Nottingham	No Certificate	1	0
BC	Climate change and Public Health	No Certificate	3	0
BC	Clinico-Epidemiological Conference	No Certificate
BC	Medical Professionalism	No Certificate
BL	Basic Epidemiology from the University of Nottingham	No Certificate	1	0
BA	Patient Safety	No Certificate	1	0
BC	Basic Epidemiology from the University of Nottingham	No Certificate	1	0
BK	Public Health - for the Global Health Exchange	No Certificate	1	0
BN	Basic Epidemiology from the University of Nottingham	No Certificate	4	0
BN	Clinico-Epidemiological Conference	No Certificate
BN	Medical Ethics Online	No Certificate
BN	Public Health - for the Global Health Exchange	No Certificate
BL	Climate change and Public Health	No Certificate	1	0
BB	Human Rights and Public Health		3	3
BB	Prevention
BB	Public Health - for the Global Health Exchange
BK	Refugee Health	No Certificate	1	0
BA	Basic Epidemiology from the University of Nottingham		1	1
BS	Basic Epidemiology from the University of Nottingham		3	1
BS	Clinico-Epidemiological Conference	No Certificate
BS	Public Health - for the Global Health Exchange	No Certificate
BM	Prevention	No Certificate	2	0
BM	Public Health - the basics	No Certificate
BW	Basic Epidemiology from the University of Nottingham	No Certificate	2	1
BW	Public Health - for the Global Health Exchange
BJ	Exercise and Health	No Certificate	1	1
BM	Public Health - for the Global Health Exchange	No Certificate
BA	Clinico-Epidemiological Conference	No Certificate	3	0
BA	Global Health Informatics	No Certificate
BA	Public Health - for the Global Health Exchange	No Certificate
BK	Basic Epidemiology from the University of Nottingham	No Certificate	2	0
BK	Public Health - for the Global Health Exchange	No Certificate
BS	Public Health - the basics	No Certificate	1	0
BN	Basic Epidemiology from the University of Nottingham	No Certificate	1	0
BK	Refugee Health	No Certificate	1	0
BR	Climate change and Public Health	No Certificate	1	0
BC	Refugee Health	No Certificate	1	0
BCA	Climate change and Public Health	No Certificate	2	0
BCA	Refugee Health	No Certificate
BT	Climate change and Public Health	No Certificate	2	0
BT	Refugee Health	No Certificate
BS	Public Health - for the Global Health Exchange	No Certificate	2	1
BS	Refugee Health
BL	Climate change and Public Health	No Certificate	1	0
BS	Refugee Health		1	1
BT	Basic Epidemiology from the University of Nottingham	No Certificate	1	0
BB	Climate change and Public Health		4	3
BB	Exercise and Health
BB	Prevention
BB	Public Health - for the Global Health Exchange	No Certificate	1	0
BJ	Refugee Health	No Certificate	1	0
BA	Climate change and Public Health	No Certificate	1	0
BK	Basic Epidemiology from the University of Nottingham	No Certificate	1	0
BG	Basic Epidemiology from the University of Nottingham	No Certificate	1	0
BA	Basic Epidemiology from the University of Nottingham	No Certificate	1	0
BAL	Public Health - for the Global Health Exchange	No Certificate	1	0
BJ	Climate change and Public Health	No Certificate	1	0
BC	Exercise and Health	No Certificate	1	0
BP	Medical Professionalism	No Certificate	1	0
BK	Public Health - for the Global Health Exchange	No Certificate	1	0
BM	Prevention	No Certificate	1	0
BJ	Climate change and Public Health	No Certificate	1	0
CN	Climate change and Public Health		2	1
CN	Public Health - for the Global Health Exchange	No Certificate
CM	Basic Epidemiology from the University of Nottingham	No Certificate	1	0
CC	Basic Epidemiology from the University of Nottingham	No Certificate	1	0
CA	Exercise and Health	No Certificate	2	0
CA	Refugee Health	No Certificate
CL	Climate change and Public Health	No Certificate	1	0
CD	Basic Epidemiology from the University of Nottingham	No Certificate	1	0
CT	Climate change and Public Health		1	1
CG	Climate change and Public Health	No Certificate	1	0
CD	Climate change and Public Health	No Certificate	2	0
CD	Public Health - for the Global Health Exchange	No Certificate
CL	Public Health - for the Global Health Exchange	No Certificate	1	0
CA	Public Health - for the Global Health Exchange	No Certificate	1	0
CH	Climate change and Public Health		1	1
CM	Climate change and Public Health	No Certificate	2	0
CM	Refugee Health	No Certificate
CC	Basic Epidemiology from the University of Nottingham	No Certificate	1	0
CA	Climate change and Public Health	No Certificate	1	0
CR	Medical Ethics Online	No Certificate	1	0
CH	Refugee Health	No Certificate	1	0
CR	Public Health - the basics	No Certificate	1	0
CO	Medical Professionalism	No Certificate	1	0
CE	Climate change and Public Health	No Certificate	2	0
CE	Public Health - for the Global Health Exchange	No Certificate
CK	Climate change and Public Health	No Certificate	1	0
CR	Medical Ethics Online	No Certificate	1	0
CM	Basic Epidemiology from the University of Nottingham	No Certificate	2	0
CM	Clinico-Epidemiological Conference	No Certificate
CF	Climate change and Public Health	No Certificate	2	0
CF	Refugee Health	No Certificate
CY	Climate change and Public Health	No Certificate	1	0
CE	Medical Ethics Online	No Certificate	1	0
CK	Medical Professionalism	No Certificate	1	0
CH	Basic Epidemiology from the University of Nottingham	No Certificate	1	0
CT	Climate change and Public Health	No Certificate	1	0
CA	Basic Epidemiology from the University of Nottingham	No Certificate	1	0
CH	Climate change and Public Health	No Certificate	5	0
CH	Clinico-Epidemiological Conference	No Certificate
CH	Global Health Informatics	No Certificate
CH	Prevention	No Certificate
CH	Public Health - the basics	No Certificate
CS	Climate change and Public Health	No Certificate	1	0
CJ	Basic Epidemiology from the University of Nottingham	No Certificate	1	0
CS	Public Health - for the Global Health Exchange	No Certificate	1	0
CB	Basic Epidemiology from the University of Nottingham	No Certificate	1	0
CA	Basic Epidemiology from the University of Nottingham	No Certificate	1	0
CM	Climate change and Public Health	No Certificate	1	0
CR	Climate change and Public Health		1	1
CJ	Public Health - for the Global Health Exchange	No Certificate	1	0
CD	Refugee Health	No Certificate	1	0
CG	Medical Professionalism	No Certificate	1	0
CAD	Public Health - for the Global Health Exchange		1	1
CA	Basic Epidemiology from the University of Nottingham	No Certificate	4	0
CA	Climate change and Public Health	No Certificate
CA	Clinico-Epidemiological Conference	No Certificate
CA	Public Health - for the Global Health Exchange	No Certificate
CR	Exercise and Health	No Certificate	1	0
CN	Medical Professionalism	No Certificate	1	0
CS	Climate change and Public Health	No Certificate	1	0
CSA	Exercise and Health	No Certificate	1	0
CP	Medical Ethics Online	No Certificate	2	0
CP	Medical Professionalism	No Certificate
CG	Climate change and Public Health	No Certificate	1	0
CL	Public Health - for the Global Health Exchange	No Certificate	1	0
CV	Climate change and Public Health	No Certificate	1	0
CO	Basic Epidemiology from the University of Nottingham	No Certificate	2	0
CO	Public Health - for the Global Health Exchange	No Certificate
CG	Climate change and Public Health	No Certificate	2	0
CG	Public Health - for the Global Health Exchange	No Certificate
CN	Climate change and Public Health	No Certificate	3	0
CN	Medical Ethics Online	No Certificate
CN	Medical Professionalism	No Certificate
CJ	Basic Epidemiology from the University of Nottingham	No Certificate	1	0
CA	Climate change and Public Health	No Certificate	1	0
CC	Basic Epidemiology from the University of Nottingham	No Certificate	1	0
CJ	Basic Epidemiology from the University of Nottingham	No Certificate	1	0
CM	Climate change and Public Health	No Certificate	1	0
CA	Basic Epidemiology from the University of Nottingham	No Certificate	1	0
CY	Basic Epidemiology from the University of Nottingham	No Certificate	1	0
CS	Climate change and Public Health	No Certificate	1	0
CM	Patient Safety	No Certificate	1	0
CJ	Climate change and Public Health	No Certificate	4	0
CJ	Exercise and Health	No Certificate
CJ	Human Rights and Public Health	No Certificate
CJ	Refugee Health	No Certificate
CJA	Prevention	No Certificate	2	0
CJA	Public Health - for the Global Health Exchange	No Certificate
CA	Climate change and Public Health	No Certificate	1	0
DA	Climate change and Public Health	No Certificate	1	0
DS	Prevention	No Certificate	2	1
DS	Public Health - for the Global Health Exchange
DJ	Global Health Informatics	No Certificate	1	0
DA	Basic Epidemiology from the University of Nottingham		7	6
DA	Climate change and Public Health
DA	Global Health Informatics
DA	Human Rights and Public Health	No Certificate
DA	Prevention
DA	Public Health - for the Global Health Exchange
DA	Refugee Health
DF	Basic Epidemiology from the University of Nottingham	No Certificate	2	0
DF	Public Health - for the Global Health Exchange	No Certificate
DR	Basic Epidemiology from the University of Nottingham	No Certificate	1	0
DK	Prevention		2	2
DK	Public Health - for the Global Health Exchange
DE	Patient Safety	No Certificate	1	0
DP	Basic Epidemiology from the University of Nottingham	No Certificate	1	0
DF	Basic Epidemiology from the University of Nottingham	No Certificate	1	0
DB	Climate change and Public Health	No Certificate	1	0
DBA	Basic Epidemiology from the University of Nottingham		2	1
DBA	Clinico-Epidemiological Conference	No Certificate
DD	Medical Ethics Online	No Certificate	1	0
DA	Climate change and Public Health	No Certificate	1	0
DM	Refugee Health	No Certificate	1	0
DS	Basic Epidemiology from the University of Nottingham	No Certificate	1	0
DC	Public Health - for the Global Health Exchange	No Certificate	1	0
DH	Basic Epidemiology from the University of Nottingham	No Certificate	1	0
DJ	Public Health - for the Global Health Exchange	No Certificate	1	0
DP	Refugee Health	No Certificate	1	0
DF	Prevention	No Certificate	1	0
DD	Climate change and Public Health	No Certificate	1	0
DE	Climate change and Public Health	No Certificate	1	0
DW	Basic Epidemiology from the University of Nottingham	No Certificate	1	0
DWO	Medical Professionalism	No Certificate	1	0
DY	Basic Epidemiology from the University of Nottingham	No Certificate	1	0
DB	Human Rights and Public Health		2	1
DB	Refugee Health	No Certificate
DP	Prevention	No Certificate	2	0
DP	Refugee Health	No Certificate
DT	Climate change and Public Health	No Certificate	1	0
DE	Public Health - for the Global Health Exchange		1	1
DJ	Refugee Health	No Certificate	1	0
DT	Public Health - for the Global Health Exchange	No Certificate	1	0
DB	Basic Epidemiology from the University of Nottingham	No Certificate	1	0
DJ	Refugee Health	No Certificate	1	0
DA	Basic Epidemiology from the University of Nottingham	No Certificate	1	0
DJ	Basic Epidemiology from the University of Nottingham	No Certificate	2	0
DJ	Public Health - the basics	No Certificate
DR	Exercise and Health	No Certificate	2	0
DR	Public Health - for the Global Health Exchange	No Certificate
DA	Climate change and Public Health	No Certificate	1	0
DC	Clinico-Epidemiological Conference	No Certificate	3	0
DC	Medical Professionalism	No Certificate
DC	Prevention	No Certificate
DM	Basic Epidemiology from the University of Nottingham	No Certificate	1	0
DC	Basic Epidemiology from the University of Nottingham	No Certificate	1	0
DJ	Disease in developing countries	No Certificate	2	0
DJ	Public Health - the basics	No Certificate
DC	Refugee Health	No Certificate	1	0
DCA	Prevention	No Certificate	1	0
EC	Climate change and Public Health	No Certificate	1	0
EP	Public Health - for the Global Health Exchange	No Certificate	1	0
EK	Refugee Health	No Certificate	1	0
ED	Medical Ethics Online	No Certificate	1	0
EF	Basic Epidemiology from the University of Nottingham		2	1
EF	Medical Professionalism	No Certificate
ED	Basic Epidemiology from the University of Nottingham	No Certificate	1	0
EO	Medical Professionalism	No Certificate	1	0
ES	Basic Epidemiology from the University of Nottingham		1	1
EC	Basic Epidemiology from the University of Nottingham		1	1
EM	Refugee Health	No Certificate	1	0
EA	Human Rights and Public Health	No Certificate	1	0
EG	Refugee Health	No Certificate	1	0
EP	Public Health - for the Global Health Exchange	No Certificate	3	2
EP	Basic Epidemiology from the University of Nottingham
EP	Public Health - for the Global Health Exchange
EJ	Refugee Health	No Certificate	1	0
EJO	Basic Epidemiology from the University of Nottingham	No Certificate	1	0
EE	Public Health - for the Global Health Exchange	No Certificate	1	0
EM	Basic Epidemiology from the University of Nottingham	No Certificate	1	0
EMO	Basic Epidemiology from the University of Nottingham	No Certificate	1	0
EO	Basic Epidemiology from the University of Nottingham	No Certificate	5	1
EO	Exercise and Health	No Certificate
EO	Medical Ethics Online
EO	Prevention	No Certificate
EO	Public Health - for the Global Health Exchange	No Certificate
EI	Climate change and Public Health	No Certificate	1	0
EC	Climate change and Public Health	No Certificate	2	0
EC	Refugee Health	No Certificate
EM	Basic Epidemiology from the University of Nottingham		6	1
EM	Clinico-Epidemiological Conference	No Certificate
EM	Human Rights and Public Health	No Certificate
EM	Prevention	No Certificate
EM	Public Health - for the Global Health Exchange	No Certificate
EM	Refugee Health	No Certificate
EJ	Basic Epidemiology from the University of Nottingham	No Certificate	1	0
EF	Public Health - for the Global Health Exchange	No Certificate	2	0
EF	Public Health - the basics	No Certificate
EA	Refugee Health	No Certificate	1	0
EC	Basic Epidemiology from the University of Nottingham	No Certificate	2	0
EC	Public Health - for the Global Health Exchange	No Certificate
EI	Basic Epidemiology from the University of Nottingham	No Certificate	1	0
FN	Basic Epidemiology from the University of Nottingham	No Certificate	1	0
FR	Patient Safety	No Certificate	1	0
FA	Public Health - for the Global Health Exchange	No Certificate	2	0
FA	Public Health - for the Global Health Exchange	No Certificate
FB	Public Health - for the Global Health Exchange		1	1
FK	Climate change and Public Health	No Certificate	1	0
FM	Basic Epidemiology from the University of Nottingham	No Certificate	2	0
FM	Refugee Health	No Certificate
FI	Public Health - for the Global Health Exchange		1	1
FM	Public Health - for the Global Health Exchange	No Certificate	1	0
FN	Climate change and Public Health	No Certificate	1	0
FL	Exercise and Health	No Certificate	1	0
FM	Clinico-Epidemiological Conference	No Certificate	1	0
FR	Public Health - for the Global Health Exchange		1	1
FM	Basic Epidemiology from the University of Nottingham	No Certificate	1	0
FH	Refugee Health	No Certificate	1	0
FC	Basic Epidemiology from the University of Nottingham	No Certificate	1	0
FT	Public Health - for the Global Health Exchange		1	1
FK	Climate change and Public Health	No Certificate	1	0
FM	Public Health - for the Global Health Exchange		1	1
FA	Climate change and Public Health	No Certificate	1	0
FD	Global Health Informatics	No Certificate	1	0
FF	Climate change and Public Health	No Certificate	1	0
FP	Public Health - the basics	No Certificate	1	0
FD	Climate change and Public Health	No Certificate	1	0
FI	Public Health - the basics	No Certificate	1	0
FA	Exercise and Health	No Certificate	1	0
GI	Basic Epidemiology from the University of Nottingham	No Certificate	11	8
GI	Clinico-Epidemiological Conference
GI	Global Health Informatics
GI	Human Rights and Public Health
GI	Medical Ethics Online
GI	Medical Professionalism
GI	Patient Safety	No Certificate
GI	Prevention	No Certificate
GI	Public Health - for the Global Health Exchange
GI	Public Health - the basics
GI	Refugee Health
GM	Public Health - for the Global Health Exchange	No Certificate	1	0
GW	Public Health - for the Global Health Exchange	No Certificate	1	0
GR	Global Health Informatics	No Certificate	2	0
GR	Refugee Health	No Certificate
GN	Human Rights and Public Health	No Certificate	1	0
GS	Basic Epidemiology from the University of Nottingham	No Certificate	1	0
GSA	Climate change and Public Health	No Certificate	1	0
GW	Public Health - for the Global Health Exchange	No Certificate	1	0
GA	Basic Epidemiology from the University of Nottingham	No Certificate	1	0
GAM	Basic Epidemiology from the University of Nottingham	No Certificate	2	0
GAM	Public Health - for the Global Health Exchange	No Certificate
GN	Basic Epidemiology from the University of Nottingham		4	4
GN	Clinico-Epidemiological Conference
GN	Public Health - for the Global Health Exchange
GN	Refugee Health
GK	Public Health - the basics	No Certificate	1	0
GJ	Public Health - for the Global Health Exchange	No Certificate	1	0
GJE	Medical Professionalism	No Certificate	1	0
GK	Public Health - for the Global Health Exchange	No Certificate	1	0
GA	Basic Epidemiology from the University of Nottingham	No Certificate	1	0
GAB	Refugee Health	No Certificate	1	0
GD	Basic Epidemiology from the University of Nottingham	No Certificate	2	0
GD	Climate change and Public Health	No Certificate
GS	Public Health - for the Global Health Exchange	No Certificate	1	0
GE	Public Health - for the Global Health Exchange	No Certificate	1	0
GC	Climate change and Public Health	No Certificate	1	0
GM	Basic Epidemiology from the University of Nottingham	No Certificate	1	0
GA	Climate change and Public Health	No Certificate	1	0
GAA	Climate change and Public Health	No Certificate	1	0
GI	Public Health - for the Global Health Exchange	No Certificate	1	0
GP	Climate change and Public Health	No Certificate	1	0
GN	Refugee Health	No Certificate	1	0
GJ	Basic Epidemiology from the University of Nottingham	No Certificate	1	0
GO	Refugee Health		1	0
GB	Basic Epidemiology from the University of Nottingham	No Certificate	1	0
GT	Refugee Health	No Certificate	1	0
GK	Basic Epidemiology from the University of Nottingham	No Certificate	1	0
GS	Basic Epidemiology from the University of Nottingham	No Certificate	2	0
GS	Disease in developing countries
GN	Climate change and Public Health	No Certificate	1	0
GA	Climate change and Public Health	No Certificate	2	0
GA	Clinico-Epidemiological Conference	No Certificate
GS	Basic Epidemiology from the University of Nottingham	No Certificate	2	0
GS	Human Rights and Public Health	No Certificate
GN	Public Health - the basics	No Certificate	1	0
HM	Basic Epidemiology from the University of Nottingham	No Certificate	1	0
HMA	Global Health Informatics		1	0
HP	Refugee Health	No Certificate	1	0
HU	Basic Epidemiology from the University of Nottingham	No Certificate	1	0
HG	Basic Epidemiology from the University of Nottingham	No Certificate	1	0
HN	Public Health - for the Global Health Exchange	No Certificate	1	0
HP	Climate change and Public Health	No Certificate	2	0
HP	Refugee Health	No Certificate
HA	Basic Epidemiology from the University of Nottingham	No Certificate	2	0
HA	Prevention	No Certificate
HJ	Global Health Informatics	No Certificate	1	0
HB	Basic Epidemiology from the University of Nottingham	No Certificate	1	0
HC	Basic Epidemiology from the University of Nottingham	No Certificate	1	0
HP	Prevention	No Certificate	1	0
HE	Human Rights and Public Health	No Certificate	4	2
HE	Medical Professionalism
HE	Public Health - for the Global Health Exchange	No Certificate
HE	Refugee Health
HR	Basic Epidemiology from the University of Nottingham	No Certificate	1	0
HK	Public Health - the basics	No Certificate	1	0
HM	Climate change and Public Health	No Certificate	3	0
HM	Human Rights and Public Health	No Certificate
HM	Public Health - for the Global Health Exchange	No Certificate
HR	Public Health - for the Global Health Exchange	No Certificate	1	0
HG	Exercise and Health	No Certificate	2	0
HG	Public Health - for the Global Health Exchange	No Certificate
HL	Basic Epidemiology from the University of Nottingham	No Certificate	1	0
HN	Public Health - for the Global Health Exchange	No Certificate	1	0
HN	Public Health - for the Global Health Exchange	No Certificate	1	0
HR	Medical Professionalism		1	1
HS	Prevention	No Certificate	2	0
HS	Public Health - for the Global Health Exchange	No Certificate
HST	Basic Epidemiology from the University of Nottingham		2	1
HST	Prevention	No Certificate
HT	Public Health - for the Global Health Exchange		1	1
HI	Basic Epidemiology from the University of Nottingham	No Certificate	1	0
HJ	Public Health - for the Global Health Exchange	No Certificate	1	0
HR	Basic Epidemiology from the University of Nottingham		4	4
HR	Climate change and Public Health
HR	Human Rights and Public Health
HR	Refugee Health
HS	Public Health - for the Global Health Exchange	No Certificate	1	0
HA	Basic Epidemiology from the University of Nottingham	No Certificate	1	0
HR	Climate change and Public Health	No Certificate	1	0
HM	Public Health - for the Global Health Exchange	No Certificate	1	0
HN	Refugee Health	No Certificate	1	0
HC	Basic Epidemiology from the University of Nottingham		1	1
HS	Public Health - for the Global Health Exchange		1	1
HJ	Basic Epidemiology from the University of Nottingham	No Certificate	1	0
HL	Public Health - the basics	No Certificate	1	0
HJ	Refugee Health	No Certificate	1	0
HF	Disease in developing countries	No Certificate	1	0
HJ	Exercise and Health	No Certificate	1	0
HB	Basic Epidemiology from the University of Nottingham	No Certificate	1	0
HL	Climate change and Public Health	No Certificate	1	0
HA	Basic Epidemiology from the University of Nottingham	No Certificate	1	0
HZ	Clinico-Epidemiological Conference	No Certificate	1	0
HM	Climate change and Public Health	No Certificate	1	0
HF	Public Health - for the Global Health Exchange	No Certificate	1	0
HS	Climate change and Public Health	No Certificate	1	0
HM	Public Health - for the Global Health Exchange	No Certificate	1	0
HMA	Climate change and Public Health	No Certificate	1	0
HE	Public Health - for the Global Health Exchange	No Certificate	1	0
HER	Climate change and Public Health	No Certificate	2	0
HER	Public Health - for the Global Health Exchange	No Certificate
HD	Refugee Health	No Certificate	1	0
HA	Public Health - for the Global Health Exchange	No Certificate	2	0
HA	Public Health - the basics	No Certificate
HK	Medical Professionalism		1	1
HG	Medical Ethics Online	No Certificate	1	0
HA	Climate change and Public Health	No Certificate	1	0
IV	Basic Epidemiology from the University of Nottingham		1	1
IA	Basic Epidemiology from the University of Nottingham	No Certificate	2	0
IA	Clinico-Epidemiological Conference	No Certificate
II	Human Rights and Public Health	No Certificate	1	0
IO	Global Health Informatics	No Certificate	1	0
IA	Basic Epidemiology from the University of Nottingham	No Certificate	1	0
IC	Basic Epidemiology from the University of Nottingham	No Certificate	1	0
IR	Basic Epidemiology from the University of Nottingham		1	1
IK	Refugee Health	No Certificate	1	0
IA	Basic Epidemiology from the University of Nottingham	No Certificate	1	0
IJ	Public Health - for the Global Health Exchange	No Certificate	1	0
IA	Climate change and Public Health	No Certificate	2	0
IA	Refugee Health	No Certificate
IY	Basic Epidemiology from the University of Nottingham	No Certificate	1	0
IA	Climate change and Public Health	No Certificate	1	0
IM	Public Health - for the Global Health Exchange	No Certificate	1	0
IT	Basic Epidemiology from the University of Nottingham	No Certificate	1	0
IE	Public Health - for the Global Health Exchange	No Certificate	1	0
JR	Exercise and Health	No Certificate	1	0
JE	Climate change and Public Health	No Certificate	2	0
JE	Public Health - for the Global Health Exchange	No Certificate
JM	Public Health - for the Global Health Exchange	No Certificate	1	0
JA	Basic Epidemiology from the University of Nottingham		11	9
JA	Climate change and Public Health
JA	Clinico-Epidemiological Conference	No Certificate
JA	Disease in developing countries
JA	Global Health Informatics
JA	Human Rights and Public Health
JA	Medical Ethics Online	No Certificate
JA	Prevention
JA	Public Health - for the Global Health Exchange
JA	Public Health - the basics
JA	Refugee Health
JB	Basic Epidemiology from the University of Nottingham	No Certificate	2	0
JB	Prevention	No Certificate
JS	Climate change and Public Health	No Certificate	1	0
JSU	Public Health - for the Global Health Exchange	No Certificate	1	0
JT	Public Health - for the Global Health Exchange	No Certificate	1	0
JG	Climate change and Public Health	No Certificate	2	1
JG	Medical Professionalism
JD	Refugee Health	No Certificate	1	0
JN	Clinico-Epidemiological Conference	No Certificate	1	0
JM	Exercise and Health	No Certificate	3	0
JM	Medical Ethics Online	No Certificate
JM	Medical Professionalism	No Certificate
JZ	Public Health - the basics	No Certificate	1	0
JF	Medical Ethics Online	No Certificate	1	0
JJ	Basic Epidemiology from the University of Nottingham	No Certificate	1	0
JN	Basic Epidemiology from the University of Nottingham	No Certificate	1	0
JD	Public Health - for the Global Health Exchange	No Certificate	1	0
JR	Basic Epidemiology from the University of Nottingham	No Certificate	1	0
JJ	Basic Epidemiology from the University of Nottingham	No Certificate	2	0
JJ	Refugee Health	No Certificate
JB	Basic Epidemiology from the University of Nottingham	No Certificate	3	0
JB	Public Health - for the Global Health Exchange	No Certificate
JB	Public Health - the basics	No Certificate
JL	Public Health - for the Global Health Exchange	No Certificate	1	0
JM	Refugee Health	No Certificate	1	0
JD	Climate change and Public Health	No Certificate	6	0
JD	Human Rights and Public Health	No Certificate
JD	Patient Safety	No Certificate
JD	Public Health - for the Global Health Exchange	No Certificate
JD	Public Health - the basics	No Certificate
JD	Refugee Health	No Certificate
JS	Human Rights and Public Health	No Certificate	2	0
JS	Medical Ethics Online	No Certificate
JJ	Climate change and Public Health	No Certificate	2	0
JJ	Medical Professionalism	No Certificate
JA	Basic Epidemiology from the University of Nottingham	No Certificate	1	0
KJ	Basic Epidemiology from the University of Nottingham	No Certificate	1	0
KJU	Global Health Informatics	No Certificate	1	0
KE	Global Health Informatics	No Certificate	1	0
KR	Patient Safety	No Certificate	1	0
KE	Global Health Informatics	No Certificate	1	0
KF	Basic Epidemiology from the University of Nottingham	No Certificate	1	0
KA	Public Health - for the Global Health Exchange	No Certificate	1	0
KD	Basic Epidemiology from the University of Nottingham	No Certificate	3	0
KD	Medical Professionalism	No Certificate
KD	Public Health - for the Global Health Exchange	No Certificate
KG	Clinico-Epidemiological Conference	No Certificate	4	0
KG	Medical Ethics Online	No Certificate
KG	Prevention	No Certificate
KG	Public Health - for the Global Health Exchange	No Certificate
KA	Basic Epidemiology from the University of Nottingham	No Certificate	1	0
KM	Basic Epidemiology from the University of Nottingham	No Certificate	1	0
KN	Medical Ethics Online	No Certificate	1	0
KJ	Public Health - for the Global Health Exchange	No Certificate	1	0
KP	Climate change and Public Health	No Certificate	1	0
KM	Refugee Health	No Certificate	1	0
KMA	Basic Epidemiology from the University of Nottingham	No Certificate	1	0
KL	Climate change and Public Health	No Certificate	2	0
KL	Public Health - for the Global Health Exchange	No Certificate		0
KB	Refugee Health	No Certificate	1	0
KF	Exercise and Health	No Certificate	1	0
KJ	Basic Epidemiology from the University of Nottingham	No Certificate	1	0
KA	Medical Professionalism		1	1
KAL	Climate change and Public Health	No Certificate	1	0
KA	Public Health - for the Global Health Exchange	No Certificate	1	0
KH	Basic Epidemiology from the University of Nottingham	No Certificate	1	0
KA	Public Health - for the Global Health Exchange	No Certificate	1	0
KM	Basic Epidemiology from the University of Nottingham	No Certificate	1	0
KB	Basic Epidemiology from the University of Nottingham	No Certificate	1	0
KA	Basic Epidemiology from the University of Nottingham	No Certificate	2	0
KA	Public Health - for the Global Health Exchange	No Certificate
KAM	Basic Epidemiology from the University of Nottingham	No Certificate	1	0
KAA	Basic Epidemiology from the University of Nottingham	No Certificate	1	0
KM	Basic Epidemiology from the University of Nottingham	No Certificate	2	0
KM	Clinico-Epidemiological Conference	No Certificate
KR	Basic Epidemiology from the University of Nottingham	No Certificate	2	0
KR	Exercise and Health	No Certificate
KS	Basic Epidemiology from the University of Nottingham	No Certificate	1	0
KV	Medical Ethics Online	No Certificate	1	0
KS	Basic Epidemiology from the University of Nottingham	No Certificate	1	0
KU	Basic Epidemiology from the University of Nottingham	No Certificate	1	0
KP	Refugee Health	No Certificate	1	0
KS	Human Rights and Public Health	No Certificate	1	0
KA	Public Health - for the Global Health Exchange	No Certificate	1	0
KS	Basic Epidemiology from the University of Nottingham	No Certificate	1	0
KSA	Medical Ethics Online	No Certificate	1	0
KSU	Basic Epidemiology from the University of Nottingham	No Certificate	2	0
KSU	Public Health - for the Global Health Exchange	No Certificate
KY	Public Health - for the Global Health Exchange	No Certificate	1	0
KJ	Refugee Health	No Certificate	1	0
KP	Climate change and Public Health	No Certificate	2	0
KP	Exercise and Health	No Certificate
KD	Public Health - for the Global Health Exchange	No Certificate	1	0
KY	Global Health Informatics	No Certificate	1	0
KV	Basic Epidemiology from the University of Nottingham	No Certificate	1	0
KG	Basic Epidemiology from the University of Nottingham	No Certificate	1	0
KW	Basic Epidemiology from the University of Nottingham	No Certificate	1	0
KH	Public Health - for the Global Health Exchange	No Certificate	1	0
KS	Climate change and Public Health		1	1
KE	Basic Epidemiology from the University of Nottingham	No Certificate	1	0
KM	Human Rights and Public Health	No Certificate	1	0
KMI	Climate change and Public Health	No Certificate	1	0
KMA	Basic Epidemiology from the University of Nottingham	No Certificate	1	0
KM	Medical Professionalism	No Certificate	1	0
KE	Exercise and Health	No Certificate	1	0
KG	Medical Ethics Online	No Certificate	1	0
KP	Global Health Informatics	No Certificate	1	0
KS	Basic Epidemiology from the University of Nottingham	No Certificate	1	0
KA	Medical Ethics Online	No Certificate	1	0
KJ	Basic Epidemiology from the University of Nottingham	No Certificate	1	0
KA	Climate change and Public Health	No Certificate	1	0
KH	Climate change and Public Health	No Certificate	1	0
LG	Climate change and Public Health	No Certificate	1	0
LK	Public Health - for the Global Health Exchange	No Certificate	1	0
LH	Climate change and Public Health	No Certificate	1	0
LC	Climate change and Public Health	No Certificate	1	0
LF	Medical Professionalism	No Certificate	1	0
LM	Public Health - for the Global Health Exchange		2	1
LM	Public Health - the basics	No Certificate
LN	Basic Epidemiology from the University of Nottingham	No Certificate	4	0
LN	Medical Professionalism	No Certificate
LN	Prevention	No Certificate
LN	Refugee Health	No Certificate
LA	Public Health - for the Global Health Exchange	No Certificate	1	0
LV	Climate change and Public Health	No Certificate	1	0
LK	Basic Epidemiology from the University of Nottingham	No Certificate	4	2
LK	Exercise and Health	No Certificate
LK	Medical Ethics Online
LK	Public Health - for the Global Health Exchange
LA	Basic Epidemiology from the University of Nottingham	No Certificate	1	0
LL	Basic Epidemiology from the University of Nottingham	No Certificate	1	0
LF	Public Health - for the Global Health Exchange	No Certificate	1	0
LR	Public Health - for the Global Health Exchange	No Certificate	2	0
LR	Refugee Health	No Certificate
LT	Exercise and Health	No Certificate	1	0
LB	Global Health Informatics	No Certificate	1	0
LC	Public Health - for the Global Health Exchange	No Certificate	1	0
LCR	Exercise and Health	No Certificate	1	0
LE	Basic Epidemiology from the University of Nottingham	No Certificate	1	0
LS	Basic Epidemiology from the University of Nottingham	No Certificate	3	0
LS	Prevention	No Certificate
LS	Public Health - for the Global Health Exchange	No Certificate
LC	Climate change and Public Health	No Certificate	1	0
LJ	Medical Professionalism	No Certificate	3	0
LJ	Public Health - for the Global Health Exchange	No Certificate
LJ	Refugee Health	No Certificate
LL	Refugee Health		1	1
LS	Basic Epidemiology from the University of Nottingham	No Certificate	5	2
LS	Climate change and Public Health
LS	Clinico-Epidemiological Conference	No Certificate
LS	Medical Professionalism	No Certificate
LS	Refugee Health
LA	Exercise and Health	No Certificate	1	0
LSA	Climate change and Public Health	No Certificate	2	0
LSA	Medical Ethics Online	No Certificate
LG	Basic Epidemiology from the University of Nottingham	No Certificate	1	0
LJ	Global Health Informatics	No Certificate	1	0
LM	Basic Epidemiology from the University of Nottingham	No Certificate	1	0
LD	Public Health - for the Global Health Exchange		1	1
LR	Exercise and Health	No Certificate	1	0
LT	Exercise and Health	No Certificate	1	0
LC	Global Health Informatics	No Certificate	1	0
LA	Public Health - for the Global Health Exchange	No Certificate	1	0
LM	Basic Epidemiology from the University of Nottingham	No Certificate	2	0
LM	Prevention	No Certificate
MM	Medical Ethics Online	No Certificate	1	0
MA	Medical Ethics Online	No Certificate	1	0
MAN	Basic Epidemiology from the University of Nottingham	No Certificate	1	0
MS	Human Rights and Public Health	No Certificate	1	0
MJ	Human Rights and Public Health		2	2
MJ	Refugee Health
MM	Climate change and Public Health	No Certificate	1	1
MZ	Basic Epidemiology from the University of Nottingham		12	5
MZ	Climate change and Public Health
MZ	Clinico-Epidemiological Conference	No Certificate
MZ	Disease in developing countries
MZ	Global Health Informatics	No Certificate
MZ	Human Rights and Public Health	No Certificate
MZ	Medical Ethics Online	No Certificate
MZ	Medical Professionalism	No Certificate
MZ	Prevention	No Certificate
MZ	Public Health - for the Global Health Exchange
MZ	Public Health - the basics
MZ	Refugee Health	No Certificate
MM	Basic Epidemiology from the University of Nottingham	No Certificate	2	0
MM	Public Health - for the Global Health Exchange	No Certificate
MS	Public Health - for the Global Health Exchange	No Certificate	1	0
MF	Climate change and Public Health	No Certificate	2	0
MF	Refugee Health	No Certificate
MR	Basic Epidemiology from the University of Nottingham	No Certificate	1	0
MJ	Basic Epidemiology from the University of Nottingham	No Certificate	2	0
MJ	Public Health - for the Global Health Exchange	No Certificate
MS	Public Health - for the Global Health Exchange	No Certificate	1	0
MC	Basic Epidemiology from the University of Nottingham	No Certificate	1	0
MT	Basic Epidemiology from the University of Nottingham	No Certificate	1	0
MG	Medical Professionalism	No Certificate	1	0
MT	Refugee Health	No Certificate	1	0
MW	Refugee Health	No Certificate	1	0
MH	Human Rights and Public Health	No Certificate	2	0
MH	Refugee Health	No Certificate
ME	Basic Epidemiology from the University of Nottingham		2	1
ME	Medical Professionalism	No Certificate
MJ	Medical Ethics Online	No Certificate	2	0
MJ	Medical Professionalism	No Certificate
MA	Global Health Informatics	No Certificate	2	0
MA	Medical Professionalism	No Certificate
MD	Refugee Health	No Certificate	2	0
MS	Climate change and Public Health	No Certificate
MS	Refugee Health	No Certificate	2	0
MG	Climate change and Public Health	No Certificate	1	0
MF	Basic Epidemiology from the University of Nottingham		6	3
MF	Climate change and Public Health	No Certificate
MF	Clinico-Epidemiological Conference
MF	Medical Professionalism
MF	Prevention	No Certificate
MF	Public Health - for the Global Health Exchange	No Certificate
MH	Medical Professionalism	No Certificate	1	0
MA	Basic Epidemiology from the University of Nottingham		1	1
MF	Climate change and Public Health	No Certificate	1	0
MS	Refugee Health	No Certificate	1	0
MA	Basic Epidemiology from the University of Nottingham	No Certificate	1	0
MAN	Climate change and Public Health	No Certificate	1	0
ML	Public Health - the basics	No Certificate	1	0
MK	Climate change and Public Health	No Certificate	1	0
ME	Basic Epidemiology from the University of Nottingham	No Certificate	1	0
MB	Basic Epidemiology from the University of Nottingham	No Certificate	2	0
MB	Clinico-Epidemiological Conference	No Certificate
MT	Medical Professionalism	No Certificate	2	0
MT	Public Health - for the Global Health Exchange	No Certificate
MP	Refugee Health	No Certificate	1	0
MC	Basic Epidemiology from the University of Nottingham		2	2
MC	Clinico-Epidemiological Conference
MP	Climate change and Public Health	No Certificate	1	0
MH	Exercise and Health	No Certificate	1	0
MO	Medical Professionalism		1	1
MB	Basic Epidemiology from the University of Nottingham	No Certificate	2	0
MB	Prevention	No Certificate
MG	Public Health - for the Global Health Exchange	No Certificate	1	0
MJ	Climate change and Public Health	No Certificate	1	0
MJU	Basic Epidemiology from the University of Nottingham	No Certificate	1	0
MS	Basic Epidemiology from the University of Nottingham	No Certificate	1	0
MSA	Climate change and Public Health	No Certificate	1	0
MM	Exercise and Health	No Certificate	1	0
ML	Public Health - the basics	No Certificate	1	0
MA	Public Health - for the Global Health Exchange		1	1
MAA	Basic Epidemiology from the University of Nottingham		2	1
MAA	Medical Professionalism	No Certificate
MD	Basic Epidemiology from the University of Nottingham	No Certificate	1	0
MN	Basic Epidemiology from the University of Nottingham	No Certificate	1	0
MS	Basic Epidemiology from the University of Nottingham	No Certificate	1	0
MSR	Climate change and Public Health	No Certificate	4	0
MSR	Human Rights and Public Health	No Certificate
MSR	Public Health - for the Global Health Exchange	No Certificate
MSR	Public Health - the basics	No Certificate
MG	Basic Epidemiology from the University of Nottingham	No Certificate	1	0
MZ	Prevention	No Certificate	2	0
MZ	Public Health - the basics	No Certificate
MM	Climate change and Public Health	No Certificate	3	0
MM	Prevention	No Certificate
MM	Public Health - for the Global Health Exchange	No Certificate
MN	Basic Epidemiology from the University of Nottingham	No Certificate	1	0
MR	Global Health Informatics	No Certificate	1	0
MH	Climate change and Public Health	No Certificate	1	0
MJ	Climate change and Public Health	No Certificate	1	0
MM	Climate change and Public Health	No Certificate	1	0
MT	Climate change and Public Health	No Certificate	1	0
ML	Public Health - for the Global Health Exchange	No Certificate	1	0
MD	Basic Epidemiology from the University of Nottingham		1	1
MS	Prevention	No Certificate	2	0
MS	Public Health - for the Global Health Exchange	No Certificate
MC	Public Health - for the Global Health Exchange	No Certificate	1	0
MR	Public Health - for the Global Health Exchange	No Certificate	1	0
MS	Climate change and Public Health	No Certificate	1	0
MSW	Human Rights and Public Health	No Certificate	2	0
MSW	Medical Ethics Online	No Certificate
MC	Basic Epidemiology from the University of Nottingham		2	2
MC	Public Health - for the Global Health Exchange
MK	Basic Epidemiology from the University of Nottingham		1	1
MH	Clinico-Epidemiological Conference	No Certificate	1	0
MS	Basic Epidemiology from the University of Nottingham	No Certificate	1	0
MSH	Basic Epidemiology from the University of Nottingham	No Certificate	1	0
MF	Public Health - for the Global Health Exchange	No Certificate	1	0
MM	Clinico-Epidemiological Conference	No Certificate	1	0
MMM	Medical Professionalism	No Certificate	1	0
MS	Basic Epidemiology from the University of Nottingham	No Certificate	3	2
MS	Public Health - for the Global Health Exchange
MS	Refugee Health
MT	Public Health - for the Global Health Exchange	No Certificate	1	0
MP	Clinico-Epidemiological Conference	No Certificate	3	0
MP	Global Health Informatics	No Certificate
MP	Public Health - for the Global Health Exchange	No Certificate
MC	Global Health Informatics	No Certificate	1	0
MV	Basic Epidemiology from the University of Nottingham	No Certificate	1	0
MN	Basic Epidemiology from the University of Nottingham	No Certificate	1	0
MA	Climate change and Public Health	No Certificate	3	0
MA	Prevention	No Certificate
MA	Refugee Health	No Certificate
ML	Refugee Health	No Certificate	1	0
MS	Basic Epidemiology from the University of Nottingham	No Certificate	2	0
MS	Human Rights and Public Health	No Certificate
MJ	Public Health - for the Global Health Exchange	No Certificate	1	0
MM	Basic Epidemiology from the University of Nottingham	No Certificate	2	0
MM	Clinico-Epidemiological Conference	No Certificate
MF	Basic Epidemiology from the University of Nottingham	No Certificate	1	0
MS	Public Health - the basics	No Certificate	1	0
MV	Public Health - for the Global Health Exchange	No Certificate	2	0
MV	Refugee Health	No Certificate
MR	Basic Epidemiology from the University of Nottingham	No Certificate	1	0
MJ	Basic Epidemiology from the University of Nottingham	No Certificate	1	0
MA	Human Rights and Public Health	No Certificate	3	0
MA	Medical Ethics Online	No Certificate
MA	Public Health - for the Global Health Exchange	No Certificate
MJ	Public Health - for the Global Health Exchange	No Certificate	1	0
MH	Public Health - for the Global Health Exchange	No Certificate	1	0
MM	Climate change and Public Health		2	1
MM	Refugee Health	No Certificate
MA	Medical Ethics Online	No Certificate	1	0
MAU	Basic Epidemiology from the University of Nottingham	No Certificate	1	0
MT	Climate change and Public Health	No Certificate	3	0
MT	Prevention	No Certificate
MT	Public Health - the basics	No Certificate
MM	Basic Epidemiology from the University of Nottingham	No Certificate	1	0
MP	Basic Epidemiology from the University of Nottingham	No Certificate	1	0
MR	Exercise and Health	No Certificate	1	0
MM	Basic Epidemiology from the University of Nottingham	No Certificate	1	0
ME	Basic Epidemiology from the University of Nottingham	No Certificate	1	0
ML	Global Health Informatics	No Certificate	1	0
MD	Medical Professionalism	No Certificate	1	0
MP	Public Health - for the Global Health Exchange	No Certificate	1	0
ML	Climate change and Public Health	No Certificate	1	0
MLO	Basic Epidemiology from the University of Nottingham	No Certificate	1	0
MT	Public Health - for the Global Health Exchange	No Certificate	1	0
MH	Medical Professionalism	No Certificate	1	0
MJ	Basic Epidemiology from the University of Nottingham	No Certificate	1	0
MA	Public Health - for the Global Health Exchange	No Certificate	1	0
MR	Basic Epidemiology from the University of Nottingham		4	4
MR	Clinico-Epidemiological Conference
MR	Medical Professionalism
MR	Refugee Health
NR	Basic Epidemiology from the University of Nottingham	No Certificate	1	0
NI	Basic Epidemiology from the University of Nottingham		1	1
NE	Prevention	No Certificate	2	0
NE	Public Health - for the Global Health Exchange	No Certificate
NEV	Basic Epidemiology from the University of Nottingham	No Certificate	1	0
NJ	Basic Epidemiology from the University of Nottingham	No Certificate	1	0
ND	Patient Safety	No Certificate	1	0
NM	Public Health - the basics	No Certificate	1	0
NH	Global Health Informatics	No Certificate	1	0
NG	Basic Epidemiology from the University of Nottingham	No Certificate	1	0
ND	Climate change and Public Health		1	1
NJ	Public Health - the basics	No Certificate	1	0
ND	Basic Epidemiology from the University of Nottingham	No Certificate	1	0
NA	Basic Epidemiology from the University of Nottingham	No Certificate	1	0
NJ	Basic Epidemiology from the University of Nottingham	No Certificate	2	0
NJ	Basic Epidemiology from the University of Nottingham	No Certificate
NJW	Basic Epidemiology from the University of Nottingham	No Certificate	2	0
NJW	Clinico-Epidemiological Conference	No Certificate
NP	Public Health - the basics	No Certificate	1	0
NJM	Public Health - for the Global Health Exchange	No Certificate	1	0
NT	Climate change and Public Health	No Certificate	1	0
NMN	Basic Epidemiology from the University of Nottingham	No Certificate	1	0
NB	Climate change and Public Health	No Certificate	1	0
NO	Exercise and Health	No Certificate	3	0
NO	Human Rights and Public Health	No Certificate
NO	Refugee Health	No Certificate
NC	Basic Epidemiology from the University of Nottingham	No Certificate	2	1
NC	Medical Ethics Online
NCA	Climate change and Public Health	No Certificate	1	0
NM	Public Health - for the Global Health Exchange	No Certificate	1	0
NG	Climate change and Public Health	No Certificate	1	0
NF	Basic Epidemiology from the University of Nottingham	No Certificate	3	1
NF	Disease in developing countries	No Certificate
NF	Public Health - the basics
NS	Climate change and Public Health	No Certificate	1	0
NK	Basic Epidemiology from the University of Nottingham	No Certificate	3	0
NK	Clinico-Epidemiological Conference	No Certificate
NK	Human Rights and Public Health	No Certificate
NA	Basic Epidemiology from the University of Nottingham	No Certificate	2	0
NA	Climate change and Public Health	No Certificate
NT	Human Rights and Public Health	No Certificate	1	0
NA	Global Health Informatics		1	1
NAN	Public Health - for the Global Health Exchange	No Certificate	1	0
NB	Basic Epidemiology from the University of Nottingham	No Certificate	2	1
NB	Public Health - for the Global Health Exchange
NC	Basic Epidemiology from the University of Nottingham	No Certificate	1	0
NR	Climate change and Public Health	No Certificate	1	0
NV	Public Health - for the Global Health Exchange	No Certificate	2	0
NV	Refugee Health	No Certificate
NL	Basic Epidemiology from the University of Nottingham	No Certificate	3	0
NL	Medical Professionalism	No Certificate
NL	Prevention	No Certificate
NF	Basic Epidemiology from the University of Nottingham	No Certificate	1	0
NK	Public Health - for the Global Health Exchange	No Certificate	1	0
NM	Climate change and Public Health	No Certificate	2	0
NM	Clinico-Epidemiological Conference	No Certificate
OC	Public Health - for the Global Health Exchange		1	1
OCT	Climate change and Public Health	No Certificate	1	0
OB	Climate change and Public Health	No Certificate	2	0
OB	Public Health - for the Global Health Exchange	No Certificate
OJ	Public Health - for the Global Health Exchange	No Certificate	2	0
OJ	Public Health - the basics	No Certificate
OM	Basic Epidemiology from the University of Nottingham		2	1
OM	Clinico-Epidemiological Conference	No Certificate
OG	Basic Epidemiology from the University of Nottingham	No Certificate	1	0
OM	Basic Epidemiology from the University of Nottingham		2	1
OM	Clinico-Epidemiological Conference	No Certificate
OJ	Basic Epidemiology from the University of Nottingham	No Certificate	1	0
OH	Basic Epidemiology from the University of Nottingham		1	1
OO	Basic Epidemiology from the University of Nottingham	No Certificate	1	0
OY	Basic Epidemiology from the University of Nottingham		1	1
OM	Basic Epidemiology from the University of Nottingham	No Certificate	1	0
OH	Global Health Informatics	No Certificate	1	0
OM	Human Rights and Public Health	No Certificate	4	0
OM	Medical Ethics Online	No Certificate
OM	Prevention	No Certificate
OM	Public Health - for the Global Health Exchange	No Certificate
OR	Clinico-Epidemiological Conference	No Certificate	2	0
OR	Medical Ethics Online	No Certificate
OK	Basic Epidemiology from the University of Nottingham	No Certificate	2	0
OK	Exercise and Health	No Certificate
OJ	Basic Epidemiology from the University of Nottingham	No Certificate	1	0
OB	Basic Epidemiology from the University of Nottingham	No Certificate	1	0
OC	Basic Epidemiology from the University of Nottingham	No Certificate	1	0
OR	Global Health Informatics	No Certificate	1	0
OD	Basic Epidemiology from the University of Nottingham		4	4
OD	Disease in developing countries
OD	Public Health - for the Global Health Exchange
OD	Public Health - the basics
OO	Climate change and Public Health	No Certificate	1	0
OA	Exercise and Health	No Certificate	1	0
ON	Basic Epidemiology from the University of Nottingham		3	2
ON	Prevention	No Certificate
ON	Public Health - for the Global Health Exchange
OS	Basic Epidemiology from the University of Nottingham	No Certificate	1	0
OA	Climate change and Public Health	No Certificate	1	0
OS	Basic Epidemiology from the University of Nottingham	No Certificate	1	0
OJ	Climate change and Public Health	No Certificate	1	0
OM	Basic Epidemiology from the University of Nottingham	No Certificate	1	0
OJ	Public Health - the basics	No Certificate	1	0
OE	Basic Epidemiology from the University of Nottingham	No Certificate	1	0
OS	Basic Epidemiology from the University of Nottingham	No Certificate	1	0
OO	Basic Epidemiology from the University of Nottingham	No Certificate	1	0
OOT	Exercise and Health	No Certificate	1	0
OK	Basic Epidemiology from the University of Nottingham	No Certificate	3	0
OK	Global Health Informatics	No Certificate
OK	Public Health - for the Global Health Exchange	No Certificate
OI	Basic Epidemiology from the University of Nottingham	No Certificate	1	0
OJ	Human Rights and Public Health	No Certificate	1	0
OS	Public Health - for the Global Health Exchange	No Certificate	1	0
OB	Medical Ethics Online	No Certificate	2	0
OB	Medical Professionalism	No Certificate
PB	Basic Epidemiology from the University of Nottingham	No Certificate	3	0
PB	Climate change and Public Health	No Certificate
PB	Public Health - for the Global Health Exchange	No Certificate
PS	Public Health - for the Global Health Exchange	No Certificate	1	0
PJ	Climate change and Public Health	No Certificate	1	0
PC	Refugee Health	No Certificate	1	0
PN	Climate change and Public Health	No Certificate	1	0
PNA	Global Health Informatics	No Certificate	1	0
PM	Basic Epidemiology from the University of Nottingham	No Certificate	1	0
PMI	Basic Epidemiology from the University of Nottingham	No Certificate	1	0
PH	Medical Professionalism	No Certificate	1	0
PA	Public Health - for the Global Health Exchange	No Certificate	1	0
PD	Basic Epidemiology from the University of Nottingham	No Certificate	1	0
PS	Human Rights and Public Health	No Certificate	1	0
PO	Disease in developing countries	No Certificate	1	0
PS	Basic Epidemiology from the University of Nottingham	No Certificate	1	0
PY	Human Rights and Public Health	No Certificate	1	0
PS	Refugee Health	No Certificate	1	0
PC	Human Rights and Public Health	No Certificate	2	1
PC	Public Health - for the Global Health Exchange
PA	Basic Epidemiology from the University of Nottingham	No Certificate	1	0
PM	Global Health Informatics	No Certificate	1	0
PP	Refugee Health	No Certificate	1	0
PK	Climate change and Public Health	No Certificate	3	0
PK	Prevention	No Certificate
PK	Public Health - for the Global Health Exchange	No Certificate
PS	Climate change and Public Health	No Certificate	2	0
PS	Refugee Health	No Certificate
PR	Prevention	No Certificate	2	0
PR	Public Health - for the Global Health Exchange	No Certificate
PA	Exercise and Health		2	1
PA	Public Health - for the Global Health Exchange	No Certificate
PM	Public Health - for the Global Health Exchange	No Certificate	1	0
PJ	Patient Safety	No Certificate	1	0
PE	Public Health - for the Global Health Exchange	No Certificate	1	0
PG	Human Rights and Public Health	No Certificate	3	0
PG	Medical Ethics Online	No Certificate
PG	Public Health - for the Global Health Exchange	No Certificate
PJ	Basic Epidemiology from the University of Nottingham	No Certificate	3	0
PJ	Climate change and Public Health	No Certificate
PJ	Public Health - for the Global Health Exchange	No Certificate
PL	Exercise and Health	No Certificate	2	0
PL	Prevention	No Certificate
PB	Climate change and Public Health	No Certificate	1	0
PK	Prevention	No Certificate	2	0
PK	Public Health - for the Global Health Exchange	No Certificate
PR	Climate change and Public Health	No Certificate	1	0
PA	Medical Ethics Online	No Certificate	1	0
PK	Basic Epidemiology from the University of Nottingham		2	2
PK	Medical Ethics Online
PM	Public Health - for the Global Health Exchange	No Certificate	1	0
PE	Prevention	No Certificate	2	0
PE	Public Health - for the Global Health Exchange	No Certificate
PL	Basic Epidemiology from the University of Nottingham	No Certificate	3	0
PL	Climate change and Public Health	No Certificate
PL	Public Health - for the Global Health Exchange	No Certificate
PD	Exercise and Health	No Certificate	1	0
PF	Climate change and Public Health	No Certificate	1	0
PD	Exercise and Health	No Certificate	1	0
PN	Public Health - for the Global Health Exchange	No Certificate	1	0
QM	Public Health - for the Global Health Exchange	No Certificate	1	0
QA	Basic Epidemiology from the University of Nottingham	No Certificate	5	2
QA	Climate change and Public Health
QA	Medical Ethics Online	No Certificate
QA	Medical Professionalism	No Certificate
QA	Refugee Health
QM	Refugee Health	No Certificate	1	0
QAN	Public Health - for the Global Health Exchange	No Certificate	2	0
QAN	Public Health - for the Global Health Exchange	No Certificate
RL	Basic Epidemiology from the University of Nottingham	No Certificate	2	0
RL	Prevention	No Certificate
RI	Public Health - for the Global Health Exchange	No Certificate	1	0
RH	Basic Epidemiology from the University of Nottingham		1	1
RMN	Basic Epidemiology from the University of Nottingham		11	9
RMN	Climate change and Public Health
RMN	Clinico-Epidemiological Conference
RMN	Disease in developing countries
RMN	Human Rights and Public Health	No Certificate
RMN	Medical Ethics Online	No Certificate
RMN	Medical Professionalism
RMN	Prevention
RMN	Public Health - for the Global Health Exchange
RMN	Public Health - the basics
RMN	Refugee Health
RM	Basic Epidemiology from the University of Nottingham	No Certificate	1	0
RDM	Public Health - for the Global Health Exchange	No Certificate	1	0
RHO	Basic Epidemiology from the University of Nottingham	No Certificate	7	0
RHO	Clinico-Epidemiological Conference	No Certificate
RHO	Medical Ethics Online	No Certificate
RHO	Medical Professionalism	No Certificate
RHO	Prevention	No Certificate
RHO	Public Health - for the Global Health Exchange	No Certificate
RHO	Refugee Health	No Certificate
RR	Climate change and Public Health	No Certificate	1	0
RN	Human Rights and Public Health	No Certificate	2	0
RN	Refugee Health	No Certificate
RS	Climate change and Public Health	No Certificate	1	0
RC	Basic Epidemiology from the University of Nottingham	No Certificate	1	0
RJ	Basic Epidemiology from the University of Nottingham	No Certificate	2	0
RJ	Clinico-Epidemiological Conference	No Certificate
RH	Public Health - for the Global Health Exchange	No Certificate	1	0
RM	Prevention	No Certificate	1	0
RK	Human Rights and Public Health	No Certificate	1	0
RD	Basic Epidemiology from the University of Nottingham		3	3
RD	Clinico-Epidemiological Conference
RD	Medical Professionalism
RM	Basic Epidemiology from the University of Nottingham	No Certificate	1	0
RA	Basic Epidemiology from the University of Nottingham	No Certificate	1	0
RV	Basic Epidemiology from the University of Nottingham		4	1
RV	Clinico-Epidemiological Conference	No Certificate
RV	Medical Professionalism	No Certificate
RV	Public Health - for the Global Health Exchange	No Certificate
RH	Basic Epidemiology from the University of Nottingham	No Certificate	1	0
RS	Basic Epidemiology from the University of Nottingham	No Certificate	1	0
RC	Prevention	No Certificate	2	0
RC	Public Health - the basics	No Certificate
RCL	Basic Epidemiology from the University of Nottingham	No Certificate	1	0
RD	Medical Ethics Online	No Certificate	1	0
RO	Prevention	No Certificate	1	0
RK	Climate change and Public Health	No Certificate	2	0
RK	Refugee Health	No Certificate
RH	Refugee Health	No Certificate	1	0
RJ	Medical Professionalism	No Certificate	2	0
RJ	Public Health - for the Global Health Exchange	No Certificate
RBJ	Basic Epidemiology from the University of Nottingham	No Certificate	1	0
RT	Public Health - for the Global Health Exchange	No Certificate	1	0
RD	Public Health - for the Global Health Exchange	No Certificate	1	0
RE	Climate change and Public Health	No Certificate	1	0
RJ	Basic Epidemiology from the University of Nottingham	No Certificate	3
RJ	Human Rights and Public Health	No Certificate
RJ	Refugee Health	No Certificate
RR	Climate change and Public Health	No Certificate	1	0
RE	Climate change and Public Health	No Certificate	1	0
RJ	Prevention	No Certificate	2	0
RJ	Public Health - for the Global Health Exchange	No Certificate
RR	Basic Epidemiology from the University of Nottingham	No Certificate	1	0
RD	Refugee Health	No Certificate	1	0
RH	Climate change and Public Health	No Certificate	1	0
RA	Climate change and Public Health	No Certificate	1	0
RN	Exercise and Health	No Certificate	1	0
RA	Public Health - for the Global Health Exchange	No Certificate	2	1
RA	Refugee Health
RR	Basic Epidemiology from the University of Nottingham	No Certificate	1	0
RN	Basic Epidemiology from the University of Nottingham	No Certificate	1	0
RK	Clinico-Epidemiological Conference	No Certificate	3	0
RK	Public Health - for the Global Health Exchange	No Certificate
RK	Refugee Health	No Certificate
RN	Refugee Health	No Certificate	1	0
RM	Basic Epidemiology from the University of Nottingham		5	2
RM	Climate change and Public Health
RM	Clinico-Epidemiological Conference	No Certificate
RM	Prevention	No Certificate
RM	Refugee Health	No Certificate
RP	Basic Epidemiology from the University of Nottingham	No Certificate	1	0
RC	Clinico-Epidemiological Conference	No Certificate	1	0
RJ	Public Health - the basics	No Certificate	1	0
RJO	Basic Epidemiology from the University of Nottingham	No Certificate	1	0
RJS	Human Rights and Public Health	No Certificate	1	0
SA	Public Health - for the Global Health Exchange	No Certificate	1	0
SG	Public Health - for the Global Health Exchange		2	1
SG	Public Health - the basics	No Certificate
SJ	Refugee Health	No Certificate	1	0
SA	Basic Epidemiology from the University of Nottingham	No Certificate	2	1
SA	Public Health - for the Global Health Exchange
SM	Basic Epidemiology from the University of Nottingham	No Certificate	1	0
SD	Refugee Health	No Certificate	1	0
SS	Climate change and Public Health		3	1
SS	Public Health - for the Global Health Exchange	No Certificate
SS	Refugee Health	No Certificate
ST	Basic Epidemiology from the University of Nottingham	No Certificate	1	0
SH	Prevention	No Certificate	2	0
SH	Public Health - for the Global Health Exchange	No Certificate
ST	Basic Epidemiology from the University of Nottingham	No Certificate	1	0
SHA	Basic Epidemiology from the University of Nottingham	No Certificate	5	0
SHA	Climate change and Public Health	No Certificate
SHA	Prevention	No Certificate
SHA	Public Health - for the Global Health Exchange	No Certificate
SHA	Refugee Health	No Certificate
SM	Patient Safety	No Certificate	1	0
SB	Basic Epidemiology from the University of Nottingham	No Certificate	2	0
SB	Public Health - for the Global Health Exchange	No Certificate
SW	Clinico-Epidemiological Conference	No Certificate	1	0
SD	Prevention	No Certificate	1	0
ST	Refugee Health	No Certificate	1	0
SU	Basic Epidemiology from the University of Nottingham	No Certificate	1	0
SJ	Basic Epidemiology from the University of Nottingham	No Certificate	3	0
SJ	Climate change and Public Health	No Certificate
SJ	Human Rights and Public Health	No Certificate
SS	Public Health - for the Global Health Exchange	No Certificate	1	0
SM	Basic Epidemiology from the University of Nottingham		3	2
SM	Prevention	No Certificate
SM	Public Health - for the Global Health Exchange
SB	Refugee Health	No Certificate	1	0
SR	Basic Epidemiology from the University of Nottingham		5	1
SR	Clinico-Epidemiological Conference	No Certificate
SR	Disease in developing countries	No Certificate
SR	Global Health Informatics	No Certificate
SR	Public Health - the basics	No Certificate
SA	Public Health - for the Global Health Exchange	No Certificate	1	0
SY	Prevention	No Certificate	1	0
SM	Public Health - for the Global Health Exchange	No Certificate	1	0
ST	Human Rights and Public Health	No Certificate	1	0
SN	Clinico-Epidemiological Conference	No Certificate	3	2
SN	Medical Professionalism	No Certificate
SN	Public Health - for the Global Health Exchange	No Certificate
SL	Prevention	No Certificate	1	0
SP	Basic Epidemiology from the University of Nottingham		2	1
SP	Public Health - the basics	No Certificate
SPI	Basic Epidemiology from the University of Nottingham	No Certificate	1	0
SN	Patient Safety	No Certificate	1	0
SK	Basic Epidemiology from the University of Nottingham	No Certificate	1	0
SD	Climate change and Public Health		10	4
SD	Clinico-Epidemiological Conference	No Certificate
SD	Disease in developing countries	No Certificate
SD	Exercise and Health
SD	Human Rights and Public Health
SD	Medical Ethics Online	No Certificate
SD	Medical Professionalism	No Certificate
SD	Prevention
SD	Public Health - for the Global Health Exchange	No Certificate
SD	Refugee Health	No Certificate
SJ	Basic Epidemiology from the University of Nottingham	No Certificate	1	0
SA	Climate change and Public Health	No Certificate	1	0
SM	Basic Epidemiology from the University of Nottingham	No Certificate	1	0
SA	Basic Epidemiology from the University of Nottingham	No Certificate	1	0
SP	Basic Epidemiology from the University of Nottingham	No Certificate	1	0
SM	Basic Epidemiology from the University of Nottingham	No Certificate	1	0
SMO	Medical Professionalism	No Certificate	3	0
SMO	Public Health - for the Global Health Exchange	No Certificate
SMO	Refugee Health	No Certificate
SF	Medical Professionalism	No Certificate	2	1
SF	Refugee Health
SH	Public Health - for the Global Health Exchange	No Certificate	1	0
SJ	Global Health Informatics	No Certificate	1	0
SN	Basic Epidemiology from the University of Nottingham	No Certificate	2	0
SN	Public Health - for the Global Health Exchange	No Certificate
SNI	Medical Ethics Online	No Certificate	1	0
SS	Global Health Informatics	No Certificate	2	0
SS	Public Health - for the Global Health Exchange	No Certificate
SA	Climate change and Public Health		4	2
SA	Prevention	No Certificate
SA	Public Health - for the Global Health Exchange
SA	Refugee Health	No Certificate
SB	Basic Epidemiology from the University of Nottingham		4	3
SB	Climate change and Public Health	No Certificate
SB	Public Health - for the Global Health Exchange
SB	Refugee Health
SS	Climate change and Public Health	No Certificate	1	0
SSE	Climate change and Public Health	No Certificate	1	0
SW	Refugee Health	No Certificate	1	0
SR	Medical Professionalism	No Certificate	1	0
SP	Basic Epidemiology from the University of Nottingham	No Certificate	4	0
SP	Medical Ethics Online	No Certificate
SP	Public Health - for the Global Health Exchange	No Certificate
SP	Public Health - for the Global Health Exchange	No Certificate
SPR	Basic Epidemiology from the University of Nottingham	No Certificate	1	0
SJ	Exercise and Health	No Certificate	1	0
SK	Basic Epidemiology from the University of Nottingham	No Certificate	1	0
SG	Disease in developing countries	No Certificate	1	0
SP	Basic Epidemiology from the University of Nottingham	No Certificate	4	0
SP	Public Health - for the Global Health Exchange	No Certificate
SP	Refugee Health	No Certificate
SP	Basic Epidemiology from the University of Nottingham	No Certificate
SY	Basic Epidemiology from the University of Nottingham	No Certificate	1	0
SC	Basic Epidemiology from the University of Nottingham	No Certificate	2	0
SC	Clinico-Epidemiological Conference	No Certificate
SJ	Climate change and Public Health	No Certificate	1	0
SK	Basic Epidemiology from the University of Nottingham	No Certificate	1	0
SN	Climate change and Public Health	No Certificate	1	0
SP	Basic Epidemiology from the University of Nottingham	No Certificate	1	0
SS	Basic Epidemiology from the University of Nottingham		1	1
SV	Climate change and Public Health	No Certificate	2	0
SV	Human Rights and Public Health	No Certificate
SH	Climate change and Public Health	No Certificate	1	0
SL	Basic Epidemiology from the University of Nottingham	No Certificate	1	0
SC	Refugee Health	No Certificate	1	0
SJ	Climate change and Public Health	No Certificate	1	0
SJO	Exercise and Health	No Certificate	1	0
SN	Exercise and Health	No Certificate	1	0
SH	Public Health - for the Global Health Exchange	No Certificate	1	0
SM	Refugee Health	No Certificate	1	0
SK	Basic Epidemiology from the University of Nottingham	No Certificate	1	0
SKU	Medical Ethics Online	No Certificate	3	0
SKU	Medical Professionalism	No Certificate
SKU	Public Health - for the Global Health Exchange	No Certificate
SS	Patient Safety	No Certificate	1	0
SD	Public Health - the basics	No Certificate	1	0
SA	Basic Epidemiology from the University of Nottingham		4	1
SA	Climate change and Public Health	No Certificate
SA	Prevention	No Certificate
SA	Refugee Health	No Certificate
SS	Basic Epidemiology from the University of Nottingham	No Certificate	2	1
SS	Public Health - for the Global Health Exchange
SJ	Basic Epidemiology from the University of Nottingham	No Certificate	1	0
SSR	Climate change and Public Health	No Certificate	1	0
SR	Public Health - for the Global Health Exchange	No Certificate	1	0
SL	Climate change and Public Health	No Certificate	1	0
SLY	Basic Epidemiology from the University of Nottingham	No Certificate	3	0
SLY	Prevention	No Certificate
SLY	Public Health - for the Global Health Exchange	No Certificate
SM	Basic Epidemiology from the University of Nottingham	No Certificate	1	0
SS	Medical Ethics Online	No Certificate	1	0
SA	Basic Epidemiology from the University of Nottingham	No Certificate	2	0
SA	Refugee Health	No Certificate
SG	Medical Professionalism	No Certificate	1	0
SP	Basic Epidemiology from the University of Nottingham	No Certificate	1	0
SM	Basic Epidemiology from the University of Nottingham	No Certificate	1	0
SS	Basic Epidemiology from the University of Nottingham	No Certificate	1	0
SJ	Prevention	No Certificate	1	0
SL	Public Health - for the Global Health Exchange	No Certificate	1	0
SM	Basic Epidemiology from the University of Nottingham	No Certificate	1	0
SS	Basic Epidemiology from the University of Nottingham	No Certificate	1	0
SY	Climate change and Public Health	No Certificate	1	0
TR	Basic Epidemiology from the University of Nottingham	No Certificate	1	0
TH	Medical Ethics Online	No Certificate	3	2
TH	Medical Professionalism
TH	Refugee Health
TB	Global Health Informatics	No Certificate	1	0
TR	Public Health - for the Global Health Exchange	No Certificate	1	0
TL	Medical Ethics Online	No Certificate	3	0
TL	Medical Professionalism	No Certificate
TL	Public Health - for the Global Health Exchange	No Certificate
TJ	Public Health - for the Global Health Exchange	No Certificate
TE	Basic Epidemiology from the University of Nottingham	No Certificate	1	0
TN	Basic Epidemiology from the University of Nottingham	No Certificate	1	0
TP	Medical Professionalism	No Certificate	1	0
TE	Climate change and Public Health	No Certificate	1	0
TK	Public Health - for the Global Health Exchange	No Certificate	1	0
TA	Basic Epidemiology from the University of Nottingham	No Certificate	2	0
TA	Public Health - for the Global Health Exchange	No Certificate
TC	Public Health - for the Global Health Exchange	No Certificate	1	0
TL	Climate change and Public Health	No Certificate	1	0
TA	Global Health Informatics	No Certificate	2	1
TA	Medical Ethics Online
TB	Public Health - for the Global Health Exchange	No Certificate	1	0
TM	Climate change and Public Health	No Certificate	1	0
TJ	Basic Epidemiology from the University of Nottingham	No Certificate	1	0
TN	Climate change and Public Health	No Certificate	1	0
TL	Climate change and Public Health	No Certificate	2	0
TL	Exercise and Health	No Certificate
TM	Climate change and Public Health	No Certificate	1	0
TD	Basic Epidemiology from the University of Nottingham		2	2
TD	Refugee Health
TG	Exercise and Health	No Certificate	1	0
TP	Climate change and Public Health	No Certificate	1	0
TA	Climate change and Public Health	No Certificate	2	0
TA	Public Health - for the Global Health Exchange	No Certificate
TS	Public Health - for the Global Health Exchange	No Certificate	1	0
TSR	Medical Professionalism	No Certificate	1	0
TB	Basic Epidemiology from the University of Nottingham	No Certificate	1	0
TT	Climate change and Public Health	No Certificate	2	0
TT	Prevention	No Certificate
TM	Clinico-Epidemiological Conference	No Certificate	2	0
TM	Medical Professionalism	No Certificate
TK	Climate change and Public Health	No Certificate	1	0
TB	Basic Epidemiology from the University of Nottingham	No Certificate	2	0
TB	Refugee Health	No Certificate
TBI	Clinico-Epidemiological Conference	No Certificate	2	0
TBI	Clinico-Epidemiological Conference	No Certificate
TD	Refugee Health	No Certificate	1	0
TE	Climate change and Public Health	No Certificate	1	0
TEM	Basic Epidemiology from the University of Nottingham	No Certificate	4	0
TEM	Global Health Informatics	No Certificate
TEM	Public Health - for the Global Health Exchange	No Certificate
TEM	Public Health - the basics	No Certificate
TJ	Basic Epidemiology from the University of Nottingham	No Certificate	1	0
TA	Public Health - for the Global Health Exchange	No Certificate	1	0
US	Refugee Health	No Certificate	1	0
UA	Basic Epidemiology from the University of Nottingham	No Certificate	4	0
UA	Clinico-Epidemiological Conference	No Certificate
UA	Medical Ethics Online	No Certificate
UA	Public Health - for the Global Health Exchange	No Certificate
UC	Basic Epidemiology from the University of Nottingham	No Certificate	1	0
UV	Public Health - for the Global Health Exchange	No Certificate	1	0
UN	Basic Epidemiology from the University of Nottingham	No Certificate	1	0
VP	Basic Epidemiology from the University of Nottingham	No Certificate	2	0
VP	Clinico-Epidemiological Conference	No Certificate
VA	Climate change and Public Health	No Certificate	1	0
VC	Public Health - for the Global Health Exchange	No Certificate	1	0
VD	Refugee Health	No Certificate	1	0
VA	Basic Epidemiology from the University of Nottingham	No Certificate	1	0
VAI	Basic Epidemiology from the University of Nottingham	No Certificate	3	0
VAI	Prevention	No Certificate
VAI	Public Health - for the Global Health Exchange	No Certificate
VM	Basic Epidemiology from the University of Nottingham	No Certificate	1	0
VT	Medical Professionalism	No Certificate	3	0
VT	Prevention	No Certificate
VT	Public Health - for the Global Health Exchange	No Certificate
VL	Basic Epidemiology from the University of Nottingham		2	1
VL	Public Health - for the Global Health Exchange	No Certificate
VT	Basic Epidemiology from the University of Nottingham	No Certificate	1	0
VF	Basic Epidemiology from the University of Nottingham	No Certificate	2	0
VF	Public Health - for the Global Health Exchange	No Certificate
VFE	Exercise and Health	No Certificate	1	0
VS	Medical Ethics Online	No Certificate	1	0
WD	Basic Epidemiology from the University of Nottingham	No Certificate	1	0
WL	Climate change and Public Health	No Certificate	2	1
WL	Public Health - for the Global Health Exchange
WS	Refugee Health	No Certificate	1	0
WT	Basic Epidemiology from the University of Nottingham		10	10
WT	Climate change and Public Health
WT	Clinico-Epidemiological Conference
WT	Disease in developing countries
WT	Global Health Informatics
WT	Human Rights and Public Health
WT	Medical Ethics Online
WT	Prevention
WT	Public Health - for the Global Health Exchange
WT	Public Health - the basics
WB	Public Health - for the Global Health Exchange	No Certificate	1	0
WH	Basic Epidemiology from the University of Nottingham	No Certificate	2	1
WH	Public Health - for the Global Health Exchange
WT	Patient Safety	No Certificate	1	0
WP	Medical Professionalism	No Certificate	1	0
WJ	Basic Epidemiology from the University of Nottingham		2	1
WJ	Clinico-Epidemiological Conference	No Certificate
WV	Basic Epidemiology from the University of Nottingham	No Certificate	1	0
WC	Medical Professionalism	No Certificate	2	0
WC	Public Health - for the Global Health Exchange	No Certificate
WH	Exercise and Health	No Certificate	1	0
WJ	Basic Epidemiology from the University of Nottingham	No Certificate	1	0
WL	Climate change and Public Health	No Certificate	2	1
WL	Public Health - the basics
WO	Climate change and Public Health	No Certificate	2	1
WO	Human Rights and Public Health
WB	Exercise and Health	No Certificate	3	0
WB	Public Health - for the Global Health Exchange	No Certificate
WB	Public Health - for the Global Health Exchange	No Certificate
WL	Basic Epidemiology from the University of Nottingham	No Certificate	3	0
WL	Clinico-Epidemiological Conference	No Certificate
WL	Public Health - for the Global Health Exchange	No Certificate
WB	Basic Epidemiology from the University of Nottingham	No Certificate	1	0
WC	Basic Epidemiology from the University of Nottingham	No Certificate	1	0
WE	Clinico-Epidemiological Conference	No Certificate	2	1
WE	Medical Professionalism
WS	Global Health Informatics	No Certificate	2	0
WS	Public Health - for the Global Health Exchange	No Certificate
WK	Medical Professionalism	No Certificate	1	0
WR	Public Health - for the Global Health Exchange	No Certificate	1	0
WJ	Public Health - for the Global Health Exchange		1	1
WM	Exercise and Health	No Certificate	1	0
WS	Public Health - for the Global Health Exchange	No Certificate	1	0
WJ	Climate change and Public Health	No Certificate	1	0
WM	Refugee Health	No Certificate	1	0
WS	Basic Epidemiology from the University of Nottingham	No Certificate	1	0
WC	Prevention	No Certificate	1	0
WK	Climate change and Public Health	No Certificate	1	0
WJ	Public Health - for the Global Health Exchange	No Certificate	1	0
WK	Global Health Informatics	No Certificate	1	0
WJ	Climate change and Public Health	No Certificate	3	0
WJ	Prevention	No Certificate
WJ	Public Health - for the Global Health Exchange	No Certificate
WK	Public Health - for the Global Health Exchange	No Certificate	1	0
WA	Clinico-Epidemiological Conference	No Certificate	2	0
WA	Public Health - for the Global Health Exchange	No Certificate
WM	Refugee Health	No Certificate	1	0
WR	Public Health - for the Global Health Exchange	No Certificate	1	0
WK	Refugee Health	No Certificate	1	0
WR	Public Health - for the Global Health Exchange		1	1
WJ	Basic Epidemiology from the University of Nottingham	No Certificate	1	0
YM	Basic Epidemiology from the University of Nottingham	No Certificate	1	0
YI	Climate change and Public Health	No Certificate	1	0
YS	Refugee Health	No Certificate	1	0
YG	Public Health - for the Global Health Exchange	No Certificate	2	0
YG	Public Health - for the Global Health Exchange	No Certificate
YM	Basic Epidemiology from the University of Nottingham	No Certificate	2	0
YM	Public Health - for the Global Health Exchange	No Certificate
YA	Basic Epidemiology from the University of Nottingham	No Certificate	1	0
ZY	Basic Epidemiology from the University of Nottingham	No Certificate	2	0
ZY	Medical Professionalism	No Certificate
ZS	Disease in developing countries	No Certificate	1	0
ZK	Basic Epidemiology from the University of Nottingham	No Certificate	1	0
ZS	Climate change and Public Health	No Certificate	1	0
ZJ	Medical Professionalism	No Certificate	1	0
ZM	Public Health - for the Global Health Exchange	No Certificate	1	0
ZA	Basic Epidemiology from the University of Nottingham	No Certificate	3	0
ZA	Clinico-Epidemiological Conference	No Certificate
ZA	Medical Professionalism	No Certificate
ZY	Basic Epidemiology from the University of Nottingham		4	4
ZY	Climate change and Public Health
ZY	Medical Professionalism
ZY	Public Health - for the Global Health Exchange
ZH	Public Health - for the Global Health Exchange	No Certificate	1	0
ZS	Basic Epidemiology from the University of Nottingham	No Certificate	1	0
