# Supplementary material for: Open Online Courses in Public Health: experience from Peoples-uni
Source: F1000Res. 2017 Apr 28;6:170. Originally published 2017 Feb 21. [Version 2] doi: 10.12688/f1000research.10728.2 (PMC5399966; doi:10.12688/f1000research.10728.2)
Supplement: De-identified data collected on student demographics at Peoples-uni from June 2014 to December 2016 — These data were used to create Table 2 and Table 3. [file f1000research-6-12436-s0001.tgz]

Archive with 1 entries (1 files):
- 9599e627-4ad4-4aa7-af0c-e535c06af00d_Student_Demographic_data.csv
