# Supplementary material for: Open Online Courses in Public Health: experience from Peoples-uni
Source: F1000Res. 2017 Apr 28;6:170. Originally published 2017 Feb 21. [Version 2] doi: 10.12688/f1000research.10728.2 (PMC5399966; doi:10.12688/f1000research.10728.2)
Supplement: De-identified data collected on student demographics at Peoples-uni from June 2014 to December 2016 — These data were used to create Table 2 and Table 3. [file f1000research-6-12436-s0001.tgz › 9599e627-4ad4-4aa7-af0c-e535c06af00d_Student_Demographic_data.csv]

Internal id	city	country	Date of birth	gender	occupation	previous study	access	time	hear
545	Cardiff	GB	1990 or later	Female	Student	No information	Will access courses mostly via tablet	No information	Through the Global Health Exchange
1123	Edmonton	CA	1970-1979	Male	Other	First time on this type of online course	Will access courses mostly via tablet	No information	Through the Global Health Exchange
490	Liverpool	GB	1940-1959	Female	Other	No information	Will access courses mostly via computer	No information	Through the Global Health Exchange
492	MANCHESTER	GB	1990 or later	Female	Student	No information	Will access courses mostly via computer	No information	Through the Global Health Exchange
673	London		1980-1989	Female	Other	No information	Will access courses mostly via computer	No information	Through the Global Health Exchange
1062	KANANGA	CD	1970-1979	Male	Medical practitioner - clinical	First time on this type of online course	Will access courses mostly via computer	No information	Through the Global Health Exchange
615	wigan	GB	1970-1979	Female	Student	Previous Peoples-uni student	No information	No information	Through the Global Health Exchange
1540	Manchester	GB	No information	No information	No information	No information	No information	No information	Through the Global Health Exchange
1664	Beirut	LB	No information	Female	Nurse/Midwife	No information	No information	No information	Through the Global Health Exchange
1073	N'Djamena	TD	1980-1989	Male	Medical practitioner - clinical	Previous other MOOC student	Will access courses mostly via tablet	I can spend more than 4 hours a week	Through the Global Health Exchange
1050	Ado-Ekiti	NG	1980-1989	Male	Other health professional	Previous Peoples-uni student	Will access courses mostly via phone	I can spend more than 4 hours a week	Through the Global Health Exchange
342	Nairobi	KE	1980-1989	Male	Other health professional	First time on this type of online course	Will access courses mostly via computer	I can spend more than 4 hours a week	Through the Global Health Exchange
560	Mutare	ZW	1960-1969	Female	Student	No information	Will access courses mostly via computer	I can spend more than 4 hours a week	Through the Global Health Exchange
588	Majmaah	SA	1960-1969	Female	Medical practitioner - non-clinical	Previous Peoples-uni student	Will access courses mostly via computer	I can spend more than 4 hours a week	Through the Global Health Exchange
623	Prescot	GB	1990 or later	Female	Student	No information	Will access courses mostly via computer	I can spend more than 4 hours a week	Through the Global Health Exchange
646	Hyderabad	IN	1970-1979	Male	Medical practitioner - clinical	No information	Will access courses mostly via computer	I can spend more than 4 hours a week	Through the Global Health Exchange
959	London	GB	1960-1969	Female	Nurse/Midwife	First time on this type of online course	Will access courses mostly via computer	I can spend more than 4 hours a week	Through the Global Health Exchange
998	Mumbai	IN	1970-1979	Male	Other	Previous other MOOC student	Will access courses mostly via computer	I can spend more than 4 hours a week	Through the Global Health Exchange
1051	HYDERABAD	PK	1970-1979	Male	Medical practitioner - non-clinical	No information	Will access courses mostly via computer	I can spend more than 4 hours a week	Through the Global Health Exchange
1305	zarka	JO	1960-1969	Male	Medical practitioner - non-clinical	First time on this type of online course	Will access courses mostly via computer	I can spend more than 4 hours a week	Through the Global Health Exchange
1372	khartoum	SD	1980-1989	Male	Medical practitioner - clinical	First time on this type of online course	Will access courses mostly via computer	I can spend more than 4 hours a week	Through the Global Health Exchange
1484	Kampala	UG	1990 or later	Male	Student	Previous other MOOC student	Will access courses mostly via computer	I can spend more than 4 hours a week	Through the Global Health Exchange
1497	Bangalore	IN	1970-1979	Male	Other health professional	Previous other MOOC student	Will access courses mostly via computer	I can spend more than 4 hours a week	Through the Global Health Exchange
1515	Mysuru	IN	No information	No information	No information	No information	Will access courses mostly via computer	I can spend more than 4 hours a week	Through the Global Health Exchange
1618			1970-1979	Male	Other health professional	Previous other MOOC student	Will access courses mostly via computer	I can spend more than 4 hours a week	Through the Global Health Exchange
1622	Okigwe	NG	1960-1969	Male	Medical practitioner - clinical	First time on this type of online course	Will access courses mostly via computer	I can spend more than 4 hours a week	Through the Global Health Exchange
1426	wolverhampton	GB	1990 or later	Male	Other health professional	First time on this type of online course	No information	I can spend more than 4 hours a week	Through the Global Health Exchange
627	Liverpool	GB	1990 or later	Female	Student	No information	Will access courses mostly via tablet	I can spend less than 1 hour a week	Through the Global Health Exchange
754	THOMASTOWN	AU	1980-1989	Female	Student	Previous Peoples-uni student	Will access courses mostly via phone	I can spend less than 1 hour a week	Through the Global Health Exchange
1177	London	CA	1940-1959	Female	Other	Previous other MOOC student	Will access courses mostly via phone	I can spend less than 1 hour a week	Through the Global Health Exchange
1269	Tanta	EG	1980-1989	Female	Medical practitioner - non-clinical	First time on this type of online course	Will access courses mostly via phone	I can spend less than 1 hour a week	Through the Global Health Exchange
1491	London	GB	1960-1969	Female	Medical practitioner - clinical	Previous other MOOC student	Will access courses mostly via phone	I can spend less than 1 hour a week	Through the Global Health Exchange
671	Kampala	UG	1970-1979	Female	Medical practitioner - clinical	No information	Will access courses mostly via computer	I can spend less than 1 hour a week	Through the Global Health Exchange
838	Melbourne	AU	1980-1989	Male	Student	First time on this type of online course	Will access courses mostly via computer	I can spend less than 1 hour a week	Through the Global Health Exchange
894	Melbourne	AU	1970-1979	Female	Student	First time on this type of online course	Will access courses mostly via computer	I can spend less than 1 hour a week	Through the Global Health Exchange
1315	Perth	AU	1970-1979	Female	Nurse/Midwife	First time on this type of online course	Will access courses mostly via computer	I can spend less than 1 hour a week	Through the Global Health Exchange
1632			1980-1989	Female	Medical practitioner - clinical	First time on this type of online course	Will access courses mostly via computer	I can spend less than 1 hour a week	Through the Global Health Exchange
1673	byblos	LB	1980-1989	Female	Nurse/Midwife	First time on this type of online course	Will access courses mostly via computer	I can spend less than 1 hour a week	Through the Global Health Exchange
618	liverpool	GB	1990 or later	Female	Student	Previous Peoples-uni student	Will access courses mostly via tablet	I can spend 3-4 hours a week	Through the Global Health Exchange
1077	PHC	NG	1970-1979	Male	Medical practitioner - clinical	First time on this type of online course	Will access courses mostly via tablet	I can spend 3-4 hours a week	Through the Global Health Exchange
1021	Lusaka	ZM	1970-1979	Male	Medical practitioner - clinical	Previous Peoples-uni student	Will access courses mostly via phone	I can spend 3-4 hours a week	Through the Global Health Exchange
1649	vijayawada	IN	1980-1989	Female	Other	Previous other MOOC student	Will access courses mostly via phone	I can spend 3-4 hours a week	Through the Global Health Exchange
1662	Bamenda	CM	1990 or later	Male	Medical practitioner - clinical	First time on this type of online course	Will access courses mostly via phone	I can spend 3-4 hours a week	Through the Global Health Exchange
536		GB	1990 or later	Female	Student	Previous Peoples-uni student	Will access courses mostly via computer	I can spend 3-4 hours a week	Through the Global Health Exchange
574	Jos Plateau	NG	1970-1979	Male	Other	Previous other MOOC student	Will access courses mostly via computer	I can spend 3-4 hours a week	Through the Global Health Exchange
587	Hospitalet	ES	No information	Male	Other health professional	No information	Will access courses mostly via computer	I can spend 3-4 hours a week	Through the Global Health Exchange
600	Portaloise	PK	1980-1989	Male	Other health professional	No information	Will access courses mostly via computer	I can spend 3-4 hours a week	Through the Global Health Exchange
612	Milnthorpe	GB	1960-1969	Male	Student	No information	Will access courses mostly via computer	I can spend 3-4 hours a week	Through the Global Health Exchange
619	Preston	GB	1980-1989	Female	Student	Previous Peoples-uni student	Will access courses mostly via computer	I can spend 3-4 hours a week	Through the Global Health Exchange
638	JIMMA	ET	1980-1989	Male	Medical practitioner - non-clinical	No information	Will access courses mostly via computer	I can spend 3-4 hours a week	Through the Global Health Exchange
856	Sydney	AU	1970-1979	Female	Medical practitioner - non-clinical	First time on this type of online course	Will access courses mostly via computer	I can spend 3-4 hours a week	Through the Global Health Exchange
986	Beheira	EG	1980-1989	Male	Other health professional	Previous other MOOC student	Will access courses mostly via computer	I can spend 3-4 hours a week	Through the Global Health Exchange
1006	Dakar	SN	1980-1989	Female	Other health professional	Previous Peoples-uni student	Will access courses mostly via computer	I can spend 3-4 hours a week	Through the Global Health Exchange
1120	Campinas	BR	1970-1979	Male	Other	Previous other MOOC student	Will access courses mostly via computer	I can spend 3-4 hours a week	Through the Global Health Exchange
1167	Al Mansurah	EG	1970-1979	Male	Other health professional	First time on this type of online course	Will access courses mostly via computer	I can spend 3-4 hours a week	Through the Global Health Exchange
1230	Pontefract	GB	1970-1979	Male	Other health professional	First time on this type of online course	Will access courses mostly via computer	I can spend 3-4 hours a week	Through the Global Health Exchange
1373	Luanda	AO	1980-1989	Female	Nurse/Midwife	Previous other MOOC student	Will access courses mostly via computer	I can spend 3-4 hours a week	Through the Global Health Exchange
1442			1980-1989	Female	Student	First time on this type of online course	Will access courses mostly via computer	I can spend 3-4 hours a week	Through the Global Health Exchange
1464	Banjul	GM	1980-1989	Female	Other health professional	First time on this type of online course	Will access courses mostly via computer	I can spend 3-4 hours a week	Through the Global Health Exchange
1487		LU	1980-1989	Male	Medical practitioner - non-clinical	Previous other MOOC student	Will access courses mostly via computer	I can spend 3-4 hours a week	Through the Global Health Exchange
1525		IE	1970-1979	Male	Other	Previous other MOOC student	Will access courses mostly via computer	I can spend 3-4 hours a week	Through the Global Health Exchange
1559	Monrovia	LR	1980-1989	Male	Student	First time on this type of online course	Will access courses mostly via computer	I can spend 3-4 hours a week	Through the Global Health Exchange
613	Preston	GB	1960-1969	Female	Student	No information	No information	I can spend 3-4 hours a week	Through the Global Health Exchange
567		GB	1970-1979	Female	Other health professional	Previous Peoples-uni student	Will access courses mostly via tablet	I can spend 1-2 hours a week	Through the Global Health Exchange
1453		US	1940-1959	Male	Medical practitioner - clinical	First time on this type of online course	Will access courses mostly via tablet	I can spend 1-2 hours a week	Through the Global Health Exchange
131	Dodoma	TZ	1960-1969	Male	No information	Previous Peoples-uni student	Will access courses mostly via phone	I can spend 1-2 hours a week	Through the Global Health Exchange
539	Salford	GB	1990 or later	Male	Student	No information	Will access courses mostly via phone	I can spend 1-2 hours a week	Through the Global Health Exchange
499			1990 or later	Female	Student	No information	Will access courses mostly via computer	I can spend 1-2 hours a week	Through the Global Health Exchange
513	Manchester	GB	1980-1989	Female	Student	No information	Will access courses mostly via computer	I can spend 1-2 hours a week	Through the Global Health Exchange
527	Banjul	GM	1990 or later	Male	Student	Previous other MOOC student	Will access courses mostly via computer	I can spend 1-2 hours a week	Through the Global Health Exchange
530		GB	1990 or later	Female	Student	No information	Will access courses mostly via computer	I can spend 1-2 hours a week	Through the Global Health Exchange
601	Pondicherry	IN	1970-1979	Male	Medical practitioner - clinical	No information	Will access courses mostly via computer	I can spend 1-2 hours a week	Through the Global Health Exchange
610	BRIGHTON	GB	1940-1959	Male	Student	No information	Will access courses mostly via computer	I can spend 1-2 hours a week	Through the Global Health Exchange
622	Liverpool	GB	1990 or later	Female	Student	No information	Will access courses mostly via computer	I can spend 1-2 hours a week	Through the Global Health Exchange
626	blackburn	GB	1980-1989	Female	Student	Previous Peoples-uni student	Will access courses mostly via computer	I can spend 1-2 hours a week	Through the Global Health Exchange
640	KINGSTOWN	VC	1940-1959	Female	Medical practitioner - clinical	No information	Will access courses mostly via computer	I can spend 1-2 hours a week	Through the Global Health Exchange
692		AU	1960-1969	Female	Other health professional	No information	Will access courses mostly via computer	I can spend 1-2 hours a week	Through the Global Health Exchange
711	Sydney	AU	1980-1989	Female	Student	Previous other MOOC student	Will access courses mostly via computer	I can spend 1-2 hours a week	Through the Global Health Exchange
713	Georges plains	AU	1960-1969	Female	No information	No information	Will access courses mostly via computer	I can spend 1-2 hours a week	Through the Global Health Exchange
787	Bondi Beach	AU	1990 or later	Female	Student	No information	Will access courses mostly via computer	I can spend 1-2 hours a week	Through the Global Health Exchange
984	Khartoum	SD	1980-1989	Male	Other health professional	First time on this type of online course	Will access courses mostly via computer	I can spend 1-2 hours a week	Through the Global Health Exchange
1022	Kumasi	GH	1980-1989	Male	Medical practitioner - clinical	Previous other MOOC student	Will access courses mostly via computer	I can spend 1-2 hours a week	Through the Global Health Exchange
1053	KANANGA	CD	1960-1969	Male	Nurse/Midwife	Previous Peoples-uni student	Will access courses mostly via computer	I can spend 1-2 hours a week	Through the Global Health Exchange
1061	alexandria	EG	1990 or later	Female	Other health professional	First time on this type of online course	Will access courses mostly via computer	I can spend 1-2 hours a week	Through the Global Health Exchange
1065	Nassau	BS	1940-1959	Male	Medical practitioner - clinical	First time on this type of online course	Will access courses mostly via computer	I can spend 1-2 hours a week	Through the Global Health Exchange
1135	Gulu	UG	1970-1979	Male	Medical practitioner - non-clinical	Previous Peoples-uni student	Will access courses mostly via computer	I can spend 1-2 hours a week	Through the Global Health Exchange
1222	Lagos	NG	1960-1969	Male	Medical practitioner - clinical	Previous other MOOC student	Will access courses mostly via computer	I can spend 1-2 hours a week	Through the Global Health Exchange
1229	Glasgow	GB	1980-1989	Male	Other	First time on this type of online course	Will access courses mostly via computer	I can spend 1-2 hours a week	Through the Global Health Exchange
1385	birmingham	GB	1970-1979	Male	Other health professional	First time on this type of online course	Will access courses mostly via computer	I can spend 1-2 hours a week	Through the Global Health Exchange
1457	Chennai	IN	1970-1979	Female	Medical practitioner - non-clinical	Previous other MOOC student	Will access courses mostly via computer	I can spend 1-2 hours a week	Through the Global Health Exchange
1634	Tbilisi	GE	1990 or later	Female	Other health professional	First time on this type of online course	Will access courses mostly via computer	I can spend 1-2 hours a week	Through the Global Health Exchange
1163	Karachi	PK	1980-1989	Male	Other health professional	First time on this type of online course	No information	I can spend 1-2 hours a week	Through the Global Health Exchange
914	Yangon	MM	1980-1989	Female	Other health professional	First time on this type of online course	Will access courses mostly via tablet	No information	Searching on the web
635	yemen	YE	1980-1989	Male	Other health professional	No information	Will access courses mostly via phone	No information	Searching on the web
1647	Abuja	NG	1980-1989	Male	Student	Previous Peoples-uni student	Will access courses mostly via phone	No information	Searching on the web
1014	Kananga	CD	1960-1969	Male	Medical practitioner - non-clinical	Previous Peoples-uni student	Will access courses mostly via computer	No information	Searching on the web
1420	Ottawa	CA	1990 or later	Female	Student	First time on this type of online course	Will access courses mostly via computer	No information	Searching on the web
1513	Leah Valley	AU	1980-1989	Female	Student	First time on this type of online course	Will access courses mostly via computer	No information	Searching on the web
544			1960-1969	Male	Medical practitioner - clinical	No information	No information	No information	Searching on the web
878	Saskatoon	CA	1960-1969	Male	Other	No information	No information	No information	Searching on the web
665	West Croydon	GB	No information	Female	Student	Previous Peoples-uni student	Will access courses mostly via tablet	I can spend more than 4 hours a week	Searching on the web
1309	Lagos	NG	1990 or later	Male	Other health professional	First time on this type of online course	Will access courses mostly via tablet	I can spend more than 4 hours a week	Searching on the web
1076	Yangon	MM	1970-1979	Male	Other health professional	First time on this type of online course	Will access courses mostly via phone	I can spend more than 4 hours a week	Searching on the web
1118	Gusau	NG	1980-1989	Male	Other	First time on this type of online course	Will access courses mostly via phone	I can spend more than 4 hours a week	Searching on the web
1133	Katsina	NG	1980-1989	Male	Other	First time on this type of online course	Will access courses mostly via phone	I can spend more than 4 hours a week	Searching on the web
1142	kericho	KE	1990 or later	Male	Nurse/Midwife	First time on this type of online course	Will access courses mostly via phone	I can spend more than 4 hours a week	Searching on the web
1317	Khartoum	SD	1980-1989	Male	Other health professional	Previous other MOOC student	Will access courses mostly via phone	I can spend more than 4 hours a week	Searching on the web
1578	Bogota	CO	1990 or later	Male	Medical practitioner - clinical	First time on this type of online course	Will access courses mostly via phone	I can spend more than 4 hours a week	Searching on the web
1604	Livingstone	ZM	1980-1989	Female	Other health professional	First time on this type of online course	Will access courses mostly via phone	I can spend more than 4 hours a week	Searching on the web
1606	Jalingo	NG	1980-1989	Male	Medical practitioner - clinical	Previous other MOOC student	Will access courses mostly via phone	I can spend more than 4 hours a week	Searching on the web
1659	Kampala	UG	1990 or later	Male	Medical practitioner - non-clinical	Previous other MOOC student	Will access courses mostly via phone	I can spend more than 4 hours a week	Searching on the web
489	Okeho	NG	1990 or later	Male	Student	Previous other MOOC student	Will access courses mostly via computer	I can spend more than 4 hours a week	Searching on the web
543	Lagos	NG	1980-1989	Male	Medical practitioner - clinical	No information	Will access courses mostly via computer	I can spend more than 4 hours a week	Searching on the web
561	Dar es salaam	TZ	1990 or later	Male	Medical practitioner - non-clinical	No information	Will access courses mostly via computer	I can spend more than 4 hours a week	Searching on the web
571	Bohicon	BJ	1980-1989	Male	Other	Previous other MOOC student	Will access courses mostly via computer	I can spend more than 4 hours a week	Searching on the web
586			1970-1979	Male	Medical practitioner - clinical	Previous other MOOC student	Will access courses mostly via computer	I can spend more than 4 hours a week	Searching on the web
591	DELHI	IN	1960-1969	Female	Medical practitioner - clinical	Previous Peoples-uni student	Will access courses mostly via computer	I can spend more than 4 hours a week	Searching on the web
608	Colombo	LK	1970-1979	Male	Medical practitioner - clinical	No information	Will access courses mostly via computer	I can spend more than 4 hours a week	Searching on the web
695	Eldoret	KE	1960-1969	Male	Medical practitioner - non-clinical	No information	Will access courses mostly via computer	I can spend more than 4 hours a week	Searching on the web
988	Victoria	AU	1980-1989	Male	Nurse/Midwife	First time on this type of online course	Will access courses mostly via computer	I can spend more than 4 hours a week	Searching on the web
996	Coimbra	PT	1980-1989	Male	Other health professional	First time on this type of online course	Will access courses mostly via computer	I can spend more than 4 hours a week	Searching on the web
1036	New Delhi	IN	No information	No information	Medical practitioner - non-clinical	First time on this type of online course	Will access courses mostly via computer	I can spend more than 4 hours a week	Searching on the web
1038	Hafar Batin	SA	1980-1989	Male	Medical practitioner - clinical	Previous other MOOC student	Will access courses mostly via computer	I can spend more than 4 hours a week	Searching on the web
1041	Sana'a	YE	1980-1989	Male	Other health professional	First time on this type of online course	Will access courses mostly via computer	I can spend more than 4 hours a week	Searching on the web
1043	MOSCOW	RU	1990 or later	Female	Other health professional	First time on this type of online course	Will access courses mostly via computer	I can spend more than 4 hours a week	Searching on the web
1068	Lagos	NG	1970-1979	Male	Other	First time on this type of online course	Will access courses mostly via computer	I can spend more than 4 hours a week	Searching on the web
1080	NOVI	US	1940-1959	Male	Student	First time on this type of online course	Will access courses mostly via computer	I can spend more than 4 hours a week	Searching on the web
1104	Addis Ababa	ET	1960-1969	Male	Other health professional	Previous other MOOC student	Will access courses mostly via computer	I can spend more than 4 hours a week	Searching on the web
1170	Int'l Falls	US	1970-1979	No information	No information	No information	Will access courses mostly via computer	I can spend more than 4 hours a week	Searching on the web
1174	Conakry	GN	1980-1989	Male	Medical practitioner - clinical	First time on this type of online course	Will access courses mostly via computer	I can spend more than 4 hours a week	Searching on the web
1246	addis Ababa	ET	1960-1969	Male	Other health professional	Previous Peoples-uni student	Will access courses mostly via computer	I can spend more than 4 hours a week	Searching on the web
1274	Kabul	AF	1960-1969	Male	Medical practitioner - non-clinical	First time on this type of online course	Will access courses mostly via computer	I can spend more than 4 hours a week	Searching on the web
1341	Freetown	SL	1980-1989	Male	Medical practitioner - non-clinical	First time on this type of online course	Will access courses mostly via computer	I can spend more than 4 hours a week	Searching on the web
1358	Mogadisho	SO	1980-1989	Male	Other health professional	First time on this type of online course	Will access courses mostly via computer	I can spend more than 4 hours a week	Searching on the web
1361	Masvingo	ZW	1980-1989	Male	Other health professional	First time on this type of online course	Will access courses mostly via computer	I can spend more than 4 hours a week	Searching on the web
1365	Coventry	GB	1980-1989	Female	Student	First time on this type of online course	Will access courses mostly via computer	I can spend more than 4 hours a week	Searching on the web
1433	KHARTOUM	SD	1980-1989	Male	Student	First time on this type of online course	Will access courses mostly via computer	I can spend more than 4 hours a week	Searching on the web
1435	Nairobi	KE	1970-1979	Male	Medical practitioner - non-clinical	First time on this type of online course	Will access courses mostly via computer	I can spend more than 4 hours a week	Searching on the web
1444	Swat	PK	1990 or later	Male	Other	First time on this type of online course	Will access courses mostly via computer	I can spend more than 4 hours a week	Searching on the web
1543	paynesville	LR	1980-1989	Male	Student	First time on this type of online course	Will access courses mostly via computer	I can spend more than 4 hours a week	Searching on the web
1547	Abuja	NG	1980-1989	Male	Other health professional	Previous other MOOC student	Will access courses mostly via computer	I can spend more than 4 hours a week	Searching on the web
1570	vijayawada	IN	1980-1989	Female	Other health professional	First time on this type of online course	Will access courses mostly via computer	I can spend more than 4 hours a week	Searching on the web
1584	Mbita	KE	1970-1979	Male	Medical practitioner - clinical	First time on this type of online course	Will access courses mostly via computer	I can spend more than 4 hours a week	Searching on the web
1596	London	GB	1980-1989	Male	Student	No information	Will access courses mostly via computer	I can spend more than 4 hours a week	Searching on the web
1600	London	NG	1980-1989	Male	Medical practitioner - clinical	First time on this type of online course	Will access courses mostly via computer	I can spend more than 4 hours a week	Searching on the web
1639	Chimoio	MZ	1960-1969	Male	Student	First time on this type of online course	Will access courses mostly via computer	I can spend more than 4 hours a week	Searching on the web
1658		ID	1980-1989	Male	Medical practitioner - clinical	First time on this type of online course	Will access courses mostly via computer	I can spend more than 4 hours a week	Searching on the web
1669		LB	1980-1989	No information	Other health professional	First time on this type of online course	Will access courses mostly via computer	I can spend more than 4 hours a week	Searching on the web
1204	Kolkata	IN	1940-1959	Male	Medical practitioner - non-clinical	First time on this type of online course	No information	I can spend more than 4 hours a week	Searching on the web
1654	Oslo	NO	1960-1969	Female	Other health professional	First time on this type of online course	No information	I can spend more than 4 hours a week	Searching on the web
1173		GB	1960-1969	No information	Other health professional	First time on this type of online course	Will access courses mostly via tablet	I can spend less than 1 hour a week	Searching on the web
963	karachi	PK	1980-1989	Male	Medical practitioner - clinical	First time on this type of online course	Will access courses mostly via phone	I can spend less than 1 hour a week	Searching on the web
965	jammu and kashmir	IN	1980-1989	Male	Medical practitioner - clinical	First time on this type of online course	Will access courses mostly via phone	I can spend less than 1 hour a week	Searching on the web
1183	Bury	GB	1960-1969	Female	Other health professional	First time on this type of online course	Will access courses mostly via phone	I can spend less than 1 hour a week	Searching on the web
1427			1960-1969	Male	Medical practitioner - clinical	Previous other MOOC student	Will access courses mostly via phone	I can spend less than 1 hour a week	Searching on the web
1039	Sydney	AU	1960-1969	Male	Other health professional	No information	Will access courses mostly via computer	I can spend less than 1 hour a week	Searching on the web
1181	Dundee	GB	1940-1959	Male	Other	First time on this type of online course	Will access courses mostly via computer	I can spend less than 1 hour a week	Searching on the web
1186			1970-1979	Female	Other health professional	Previous other MOOC student	Will access courses mostly via computer	I can spend less than 1 hour a week	Searching on the web
1253	Amman	JO	1980-1989	Female	Other	First time on this type of online course	Will access courses mostly via computer	I can spend less than 1 hour a week	Searching on the web
1331	bournemouth	GB	1970-1979	Male	Medical practitioner - clinical	First time on this type of online course	Will access courses mostly via computer	I can spend less than 1 hour a week	Searching on the web
1503			1940-1959	Male	Other	First time on this type of online course	Will access courses mostly via computer	I can spend less than 1 hour a week	Searching on the web
1512		SA	1980-1989	Male	Nurse/Midwife	First time on this type of online course	Will access courses mostly via computer	I can spend less than 1 hour a week	Searching on the web
1579	London	GB	1980-1989	Male	Medical practitioner - clinical	First time on this type of online course	Will access courses mostly via computer	I can spend less than 1 hour a week	Searching on the web
1620	durham	GB	1970-1979	Male	Other health professional	First time on this type of online course	Will access courses mostly via computer	I can spend less than 1 hour a week	Searching on the web
1067	Harrow, London	GB	1960-1969	Male	Other	First time on this type of online course	Will access courses mostly via tablet	I can spend 3-4 hours a week	Searching on the web
1079	Douala	CM	1990 or later	Male	Student	First time on this type of online course	Will access courses mostly via tablet	I can spend 3-4 hours a week	Searching on the web
1121	Jadahh	SA	1960-1969	Female	Other health professional	First time on this type of online course	Will access courses mostly via tablet	I can spend 3-4 hours a week	Searching on the web
1224	Salford	GB	1970-1979	Female	No information	First time on this type of online course	Will access courses mostly via tablet	I can spend 3-4 hours a week	Searching on the web
1362	Sagamu	NG	1980-1989	Female	Medical practitioner - clinical	First time on this type of online course	Will access courses mostly via tablet	I can spend 3-4 hours a week	Searching on the web
1613		PK	1990 or later	Male	Student	First time on this type of online course	Will access courses mostly via tablet	I can spend 3-4 hours a week	Searching on the web
674	Lagos	NG	1980-1989	Female	Medical practitioner - non-clinical	Previous other MOOC student	Will access courses mostly via phone	I can spend 3-4 hours a week	Searching on the web
941	Islamabad	PK	1990 or later	Male	Student	First time on this type of online course	Will access courses mostly via phone	I can spend 3-4 hours a week	Searching on the web
1165	NayPyiTaw	MM	1980-1989	Male	Medical practitioner - clinical	First time on this type of online course	Will access courses mostly via phone	I can spend 3-4 hours a week	Searching on the web
503	Nawabshah	PK	1980-1989	Male	Other health professional	Previous other MOOC student	Will access courses mostly via computer	I can spend 3-4 hours a week	Searching on the web
508	Kumasi	GH	1970-1979	Male	Other health professional	No information	Will access courses mostly via computer	I can spend 3-4 hours a week	Searching on the web
525			1980-1989	Male	Other health professional	Previous Peoples-uni OOC student	Will access courses mostly via computer	I can spend 3-4 hours a week	Searching on the web
595	Ouagadougou	BF	1990 or later	Male	Student	No information	Will access courses mostly via computer	I can spend 3-4 hours a week	Searching on the web
607	RUSAPE	ZW	1980-1989	Male	Other health professional	Previous other MOOC student	Will access courses mostly via computer	I can spend 3-4 hours a week	Searching on the web
686	POULTON-LE-FYLDE	GB	1970-1979	No information	Medical practitioner - clinical	No information	Will access courses mostly via computer	I can spend 3-4 hours a week	Searching on the web
880	Montreal	CA	1980-1989	Male	Student	First time on this type of online course	Will access courses mostly via computer	I can spend 3-4 hours a week	Searching on the web
892	Lokogoma	NG	1970-1979	Male	Other health professional	First time on this type of online course	Will access courses mostly via computer	I can spend 3-4 hours a week	Searching on the web
954	faisalabad	PK	1990 or later	Female	Medical practitioner - clinical	First time on this type of online course	Will access courses mostly via computer	I can spend 3-4 hours a week	Searching on the web
1018	Kigali Town	RW	1970-1979	Male	Medical practitioner - clinical	Previous Peoples-uni student	Will access courses mostly via computer	I can spend 3-4 hours a week	Searching on the web
1034	Kampala	UG	1970-1979	Male	Medical practitioner - non-clinical	First time on this type of online course	Will access courses mostly via computer	I can spend 3-4 hours a week	Searching on the web
1098	MANAUS	BR	1960-1969	Male	Other health professional	First time on this type of online course	Will access courses mostly via computer	I can spend 3-4 hours a week	Searching on the web
1215	kisumu	KE	1980-1989	Male	Medical practitioner - non-clinical	First time on this type of online course	Will access courses mostly via computer	I can spend 3-4 hours a week	Searching on the web
1228	Delhi	IN	1970-1979	Male	Medical practitioner - clinical	First time on this type of online course	Will access courses mostly via computer	I can spend 3-4 hours a week	Searching on the web
1257	Islamabad	PK	1980-1989	Male	Other health professional	First time on this type of online course	Will access courses mostly via computer	I can spend 3-4 hours a week	Searching on the web
1260		US	1970-1979	Female	Medical practitioner - non-clinical	First time on this type of online course	Will access courses mostly via computer	I can spend 3-4 hours a week	Searching on the web
1291	Brisbane	AU	1960-1969	Female	Nurse/Midwife	First time on this type of online course	Will access courses mostly via computer	I can spend 3-4 hours a week	Searching on the web
1300	Bangalore	IN	1980-1989	Male	Student	First time on this type of online course	Will access courses mostly via computer	I can spend 3-4 hours a week	Searching on the web
1308	Casablanca	MA	1970-1979	Female	Medical practitioner - non-clinical	First time on this type of online course	Will access courses mostly via computer	I can spend 3-4 hours a week	Searching on the web
1325	Quetta	PK	1970-1979	Male	Other health professional	First time on this type of online course	Will access courses mostly via computer	I can spend 3-4 hours a week	Searching on the web
1330	Bulawayo	ZW	1990 or later	Male	Student	No information	Will access courses mostly via computer	I can spend 3-4 hours a week	Searching on the web
1350	Bhubaneswar	IN	1980-1989	Male	Other health professional	First time on this type of online course	Will access courses mostly via computer	I can spend 3-4 hours a week	Searching on the web
1370	MBALA	ZM	1980-1989	Male	Nurse/Midwife	First time on this type of online course	Will access courses mostly via computer	I can spend 3-4 hours a week	Searching on the web
1371	Bristol	GB	1970-1979	Male	Medical practitioner - clinical	First time on this type of online course	Will access courses mostly via computer	I can spend 3-4 hours a week	Searching on the web
1454			1960-1969	Male	Other health professional	First time on this type of online course	Will access courses mostly via computer	I can spend 3-4 hours a week	Searching on the web
1469		LA	1940-1959	Female	Other health professional	First time on this type of online course	Will access courses mostly via computer	I can spend 3-4 hours a week	Searching on the web
1537	London	GB	1980-1989	Female	Other	First time on this type of online course	Will access courses mostly via computer	I can spend 3-4 hours a week	Searching on the web
1568	Tunis	TN	1970-1979	Male	Other health professional	Previous other MOOC student	Will access courses mostly via computer	I can spend 3-4 hours a week	Searching on the web
1575	Reston	US	1960-1969	Male	Other health professional	First time on this type of online course	Will access courses mostly via computer	I can spend 3-4 hours a week	Searching on the web
1591	Mandalay	MM	1980-1989	Male	Student	Previous other MOOC student	Will access courses mostly via computer	I can spend 3-4 hours a week	Searching on the web
1616	London	GB	1960-1969	Female	Other	First time on this type of online course	Will access courses mostly via computer	I can spend 3-4 hours a week	Searching on the web
1635	Accra	GH	1980-1989	Male	Nurse/Midwife	First time on this type of online course	Will access courses mostly via computer	I can spend 3-4 hours a week	Searching on the web
1671	Davao City	PH	1980-1989	Male	Nurse/Midwife	First time on this type of online course	Will access courses mostly via computer	I can spend 3-4 hours a week	Searching on the web
564	patna	IN	1980-1989	Male	Other health professional	No information	No information	I can spend 3-4 hours a week	Searching on the web
1256	Karachi	PK	1980-1989	Male	Other health professional	First time on this type of online course	No information	I can spend 3-4 hours a week	Searching on the web
1357			1940-1959	Male	Medical practitioner - non-clinical	First time on this type of online course	No information	I can spend 3-4 hours a week	Searching on the web
502			1980-1989	Female	Medical practitioner - clinical	Previous other MOOC student	Will access courses mostly via tablet	I can spend 1-2 hours a week	Searching on the web
1236	Aberystwyth	GB	1940-1959	Female	Other health professional	Previous other MOOC student	Will access courses mostly via tablet	I can spend 1-2 hours a week	Searching on the web
1438	Durban	ZA	1970-1979	Male	Other health professional	First time on this type of online course	Will access courses mostly via tablet	I can spend 1-2 hours a week	Searching on the web
1485	Lagos	NG	1970-1979	Female	Nurse/Midwife	First time on this type of online course	Will access courses mostly via tablet	I can spend 1-2 hours a week	Searching on the web
1614	Khartoum	SD	1980-1989	Female	Medical practitioner - clinical	First time on this type of online course	Will access courses mostly via tablet	I can spend 1-2 hours a week	Searching on the web
946	rawalpindi	PK	1990 or later	Female	Student	First time on this type of online course	Will access courses mostly via phone	I can spend 1-2 hours a week	Searching on the web
1307	Chandigarh	IN	1980-1989	Female	Medical practitioner - clinical	First time on this type of online course	Will access courses mostly via phone	I can spend 1-2 hours a week	Searching on the web
1549	Ilesa	NG	1980-1989	Male	Medical practitioner - non-clinical	First time on this type of online course	Will access courses mostly via phone	I can spend 1-2 hours a week	Searching on the web
1640	Gwagwalada	NG	1990 or later	Female	Nurse/Midwife	First time on this type of online course	Will access courses mostly via phone	I can spend 1-2 hours a week	Searching on the web
548			1980-1989	Female	Other health professional	No information	Will access courses mostly via computer	I can spend 1-2 hours a week	Searching on the web
556	Oakville	CA	1990 or later	Female	Student	No information	Will access courses mostly via computer	I can spend 1-2 hours a week	Searching on the web
573	Portoviejo	EC	1990 or later	Female	Other health professional	No information	Will access courses mostly via computer	I can spend 1-2 hours a week	Searching on the web
576	NEW DELHI	IN	1980-1989	Female	Other	No information	Will access courses mostly via computer	I can spend 1-2 hours a week	Searching on the web
579	Paris	FR	1990 or later	Male	Student	Previous other MOOC student	Will access courses mostly via computer	I can spend 1-2 hours a week	Searching on the web
580	Hyderabad	IN	1980-1989	Female	Other health professional	Previous other MOOC student	Will access courses mostly via computer	I can spend 1-2 hours a week	Searching on the web
604	bijapur	IN	1970-1979	Female	Medical practitioner - non-clinical	Previous other MOOC student	Will access courses mostly via computer	I can spend 1-2 hours a week	Searching on the web
625	Jimma	ET	1980-1989	Male	Other health professional	Previous Peoples-uni student	Will access courses mostly via computer	I can spend 1-2 hours a week	Searching on the web
662	Tamale, Ghana	GH	1990 or later	Male	Other health professional	No information	Will access courses mostly via computer	I can spend 1-2 hours a week	Searching on the web
833	Ouagadougou	BF	1970-1979	No information	Nurse/Midwife	First time on this type of online course	Will access courses mostly via computer	I can spend 1-2 hours a week	Searching on the web
1004			1980-1989	Female	Medical practitioner - clinical	First time on this type of online course	Will access courses mostly via computer	I can spend 1-2 hours a week	Searching on the web
1029	Richmond	AU	1980-1989	Female	Other health professional	First time on this type of online course	Will access courses mostly via computer	I can spend 1-2 hours a week	Searching on the web
1049	Melbourne	AU	1980-1989	Male	Other health professional	No information	Will access courses mostly via computer	I can spend 1-2 hours a week	Searching on the web
1087	Hargeisa	SO	1980-1989	Male	Medical practitioner - clinical	First time on this type of online course	Will access courses mostly via computer	I can spend 1-2 hours a week	Searching on the web
1099			1960-1969	Female	Other health professional	First time on this type of online course	Will access courses mostly via computer	I can spend 1-2 hours a week	Searching on the web
1100	Myanmar	MM	1980-1989	Male	Nurse/Midwife	No information	Will access courses mostly via computer	I can spend 1-2 hours a week	Searching on the web
1101	Sydney	AU	1960-1969	Female	Other	First time on this type of online course	Will access courses mostly via computer	I can spend 1-2 hours a week	Searching on the web
1102	Addis Ababa	ET	1970-1979	Female	Nurse/Midwife	First time on this type of online course	Will access courses mostly via computer	I can spend 1-2 hours a week	Searching on the web
1162	Los Angeles	US	1980-1989	Male	Medical practitioner - non-clinical	Previous other MOOC student	Will access courses mostly via computer	I can spend 1-2 hours a week	Searching on the web
1169	Mumbai	IN	1970-1979	Male	Other health professional	First time on this type of online course	Will access courses mostly via computer	I can spend 1-2 hours a week	Searching on the web
1171	Tiquisate	GT	1980-1989	Male	Other	Previous other MOOC student	Will access courses mostly via computer	I can spend 1-2 hours a week	Searching on the web
1267	East barnet	GB	1960-1969	Female	No information	First time on this type of online course	Will access courses mostly via computer	I can spend 1-2 hours a week	Searching on the web
1333	Kabul	AF	1970-1979	Male	Medical practitioner - non-clinical	First time on this type of online course	Will access courses mostly via computer	I can spend 1-2 hours a week	Searching on the web
1470	baseterre	KN	1980-1989	Male	Medical practitioner - non-clinical	Previous other MOOC student	Will access courses mostly via computer	I can spend 1-2 hours a week	Searching on the web
1511	Southampton	GB	1980-1989	Female	Student	First time on this type of online course	Will access courses mostly via computer	I can spend 1-2 hours a week	Searching on the web
1542	zarqa	JO	1990 or later	Female	Other health professional	First time on this type of online course	Will access courses mostly via computer	I can spend 1-2 hours a week	Searching on the web
1546	Aix en Provence	FR	1960-1969	Female	Nurse/Midwife	First time on this type of online course	Will access courses mostly via computer	I can spend 1-2 hours a week	Searching on the web
1552	London	GB	No information	No information	Other	First time on this type of online course	Will access courses mostly via computer	I can spend 1-2 hours a week	Searching on the web
1557	Bangkok	TH	1970-1979	Female	Other	No information	Will access courses mostly via computer	I can spend 1-2 hours a week	Searching on the web
1580	Montreal	CA	1970-1979	Male	Other health professional	First time on this type of online course	Will access courses mostly via computer	I can spend 1-2 hours a week	Searching on the web
1607			1970-1979	Female	Medical practitioner - non-clinical	Previous other MOOC student	Will access courses mostly via computer	I can spend 1-2 hours a week	Searching on the web
1619	Bonn	DE	1940-1959	Male	Other health professional	First time on this type of online course	Will access courses mostly via computer	I can spend 1-2 hours a week	Searching on the web
1623	Ajman	AE	1990 or later	Female	Student	Previous other MOOC student	Will access courses mostly via computer	I can spend 1-2 hours a week	Searching on the web
1626		IN	1980-1989	Male	Other health professional	First time on this type of online course	Will access courses mostly via computer	I can spend 1-2 hours a week	Searching on the web
1628	Abuja	NG	1980-1989	Male	Other health professional	First time on this type of online course	Will access courses mostly via computer	I can spend 1-2 hours a week	Searching on the web
1643	Dar es Salaam	TZ	1970-1979	Female	Student	Previous other MOOC student	Will access courses mostly via computer	I can spend 1-2 hours a week	Searching on the web
1652	Kandy	LK	1980-1989	Male	Medical practitioner - non-clinical	First time on this type of online course	Will access courses mostly via computer	I can spend 1-2 hours a week	Searching on the web
943	Lahore	PK	1990 or later	Female	Other health professional	First time on this type of online course	No information	I can spend 1-2 hours a week	Searching on the web
1627		US	1970-1979	Female	Medical practitioner - clinical	First time on this type of online course	Will access courses mostly via tablet	No information	Recommended by someone else
1336	badulla	SD	1990 or later	Female	Student	No information	Will access courses mostly via phone	No information	Recommended by someone else
614	Liverpool	GB	1990 or later	Female	Student	No information	Will access courses mostly via computer	No information	Recommended by someone else
766		AU	1980-1989	Female	Student	No information	Will access courses mostly via computer	No information	Recommended by someone else
840	Sydney	AU	1970-1979	Male	Medical practitioner - clinical	Previous Peoples-uni student	Will access courses mostly via computer	No information	Recommended by someone else
847	Geelong	AU	1990 or later	Female	Student	First time on this type of online course	Will access courses mostly via computer	No information	Recommended by someone else
931	thirroul	AU	1960-1969	Female	Other	First time on this type of online course	Will access courses mostly via computer	No information	Recommended by someone else
1111	Fairlight	GB	1980-1989	Female	Other health professional	First time on this type of online course	Will access courses mostly via computer	No information	Recommended by someone else
1136	Buffalo	GB	1990 or later	Female	Student	No information	Will access courses mostly via computer	No information	Recommended by someone else
1191	Pune	IN	1940-1959	Female	Other health professional	First time on this type of online course	Will access courses mostly via computer	No information	Recommended by someone else
1339	Galway	IE	1960-1969	Female	Other	First time on this type of online course	Will access courses mostly via computer	No information	Recommended by someone else
1368	Kampala	UG	1970-1979	Female	Other	First time on this type of online course	Will access courses mostly via computer	No information	Recommended by someone else
1378			1980-1989	No information	Medical practitioner - clinical	Previous other MOOC student	Will access courses mostly via computer	No information	Recommended by someone else
1383			1970-1979	Female	Nurse/Midwife	Previous other MOOC student	Will access courses mostly via computer	No information	Recommended by someone else
1389	Birmingham	GB	1970-1979	Female	Other	First time on this type of online course	Will access courses mostly via computer	No information	Recommended by someone else
1441			1970-1979	Male	Other	No information	Will access courses mostly via computer	No information	Recommended by someone else
1510	Sandwell	GB	1960-1969	Female	Other health professional	First time on this type of online course	Will access courses mostly via computer	No information	Recommended by someone else
1524	Blackburn	US	1980-1989	Female	Medical practitioner - non-clinical	Previous other MOOC student	Will access courses mostly via computer	No information	Recommended by someone else
1572	Monrovia	LR	1990 or later	No information	Student	First time on this type of online course	Will access courses mostly via computer	No information	Recommended by someone else
730	burwood	AU	No information	No information	No information	No information	No information	No information	Recommended by someone else
953	Multan	PK	1980-1989	Male	No information	First time on this type of online course	No information	No information	Recommended by someone else
1023	Anuradapura	LK	1970-1979	Female	Medical practitioner - clinical	No information	No information	No information	Recommended by someone else
1128	bamenda	CM	1980-1989	Male	Other	First time on this type of online course	No information	No information	Recommended by someone else
1180	Bangalore	IN	1980-1989	Male	Other health professional	First time on this type of online course	No information	No information	Recommended by someone else
1296	Wagga Wagga	AU	1960-1969	Female	Nurse/Midwife	No information	No information	No information	Recommended by someone else
1338	Brisbane	AU	No information	No information	Other health professional	No information	No information	No information	Recommended by someone else
1391	Warwick	GB	1960-1969	Female	Other health professional	No information	No information	No information	Recommended by someone else
1449	HEREFORD	GB	No information	No information	Other health professional	No information	No information	No information	Recommended by someone else
498	Manchester	GB	1990 or later	Female	Student	No information	Will access courses mostly via tablet	I can spend more than 4 hours a week	Recommended by someone else
584	toronto	CA	1980-1989	No information	Medical practitioner - clinical	No information	Will access courses mostly via tablet	I can spend more than 4 hours a week	Recommended by someone else
629	Ngaoundéré	CM	1980-1989	Male	Student	Previous other MOOC student	Will access courses mostly via tablet	I can spend more than 4 hours a week	Recommended by someone else
650	Enugu	NG	1980-1989	Male	Other health professional	No information	Will access courses mostly via tablet	I can spend more than 4 hours a week	Recommended by someone else
993	Abuja	NG	1980-1989	Male	Medical practitioner - clinical	First time on this type of online course	Will access courses mostly via tablet	I can spend more than 4 hours a week	Recommended by someone else
1369	Wednesbury	GB	1940-1959	Female	Other health professional	First time on this type of online course	Will access courses mostly via tablet	I can spend more than 4 hours a week	Recommended by someone else
532	Salford	GB	1990 or later	Female	Student	Previous Peoples-uni student	Will access courses mostly via phone	I can spend more than 4 hours a week	Recommended by someone else
652	Jos, Plateau	NG	1980-1989	Male	Medical practitioner - non-clinical	Previous other MOOC student	Will access courses mostly via phone	I can spend more than 4 hours a week	Recommended by someone else
672	francistown	BW	1980-1989	Female	Medical practitioner - clinical	No information	Will access courses mostly via phone	I can spend more than 4 hours a week	Recommended by someone else
678	Jos	NG	1980-1989	Male	Medical practitioner - non-clinical	Previous other MOOC student	Will access courses mostly via phone	I can spend more than 4 hours a week	Recommended by someone else
745	Melbourne	AU	1980-1989	Male	Student	No information	Will access courses mostly via phone	I can spend more than 4 hours a week	Recommended by someone else
1544	Lilongwe	MW	1980-1989	Female	Other	First time on this type of online course	Will access courses mostly via phone	I can spend more than 4 hours a week	Recommended by someone else
514	Greater Manchester	GB	1990 or later	No information	Student	No information	Will access courses mostly via computer	I can spend more than 4 hours a week	Recommended by someone else
515	Kigali	RW	1980-1989	Male	Other	No information	Will access courses mostly via computer	I can spend more than 4 hours a week	Recommended by someone else
528		EG	1980-1989	Female	Medical practitioner - non-clinical	No information	Will access courses mostly via computer	I can spend more than 4 hours a week	Recommended by someone else
529	Quetta	PK	1970-1979	Male	Medical practitioner - non-clinical	Previous Peoples-uni student	Will access courses mostly via computer	I can spend more than 4 hours a week	Recommended by someone else
542	Lahore	PK	1980-1989	Male	Medical practitioner - non-clinical	Previous other MOOC student	Will access courses mostly via computer	I can spend more than 4 hours a week	Recommended by someone else
651	kaduna	NG	1980-1989	Male	Medical practitioner - clinical	No information	Will access courses mostly via computer	I can spend more than 4 hours a week	Recommended by someone else
656	Mahalapye	BW	1960-1969	Male	Medical practitioner - clinical	No information	Will access courses mostly via computer	I can spend more than 4 hours a week	Recommended by someone else
681	Ourimbah	AU	1990 or later	Female	Student	No information	Will access courses mostly via computer	I can spend more than 4 hours a week	Recommended by someone else
699			1990 or later	Female	Student	No information	Will access courses mostly via computer	I can spend more than 4 hours a week	Recommended by someone else
714		AU	1990 or later	Female	Student	Previous other MOOC student	Will access courses mostly via computer	I can spend more than 4 hours a week	Recommended by someone else
715	Lugarno	AU	1990 or later	Male	Student	No information	Will access courses mostly via computer	I can spend more than 4 hours a week	Recommended by someone else
718	Melbourne	AU	1980-1989	Female	Student	No information	Will access courses mostly via computer	I can spend more than 4 hours a week	Recommended by someone else
764	Seoul	KR	1970-1979	Male	Nurse/Midwife	No information	Will access courses mostly via computer	I can spend more than 4 hours a week	Recommended by someone else
796			1970-1979	Male	Student	No information	Will access courses mostly via computer	I can spend more than 4 hours a week	Recommended by someone else
797			1990 or later	Female	Other	Previous Peoples-uni student	Will access courses mostly via computer	I can spend more than 4 hours a week	Recommended by someone else
803	Maputo	MZ	1980-1989	Male	Other	Previous other MOOC student	Will access courses mostly via computer	I can spend more than 4 hours a week	Recommended by someone else
806	jos	NG	1980-1989	No information	Medical practitioner - clinical	Previous other MOOC student	Will access courses mostly via computer	I can spend more than 4 hours a week	Recommended by someone else
855	Melbourne	AU	1990 or later	Male	Student	No information	Will access courses mostly via computer	I can spend more than 4 hours a week	Recommended by someone else
870	box hill south	AU	1990 or later	Female	Student	First time on this type of online course	Will access courses mostly via computer	I can spend more than 4 hours a week	Recommended by someone else
874	Kinshasa	CD	1960-1969	Male	Medical practitioner - non-clinical	Previous other MOOC student	Will access courses mostly via computer	I can spend more than 4 hours a week	Recommended by someone else
920	wollert	AU	1980-1989	Male	Medical practitioner - non-clinical	First time on this type of online course	Will access courses mostly via computer	I can spend more than 4 hours a week	Recommended by someone else
926	Annandale	AU	1980-1989	Female	Student	First time on this type of online course	Will access courses mostly via computer	I can spend more than 4 hours a week	Recommended by someone else
967	Melbourne	AU	1990 or later	Female	Student	First time on this type of online course	Will access courses mostly via computer	I can spend more than 4 hours a week	Recommended by someone else
969	Kuala Lumpur	MY	1980-1989	Female	Other	Previous Peoples-uni student	Will access courses mostly via computer	I can spend more than 4 hours a week	Recommended by someone else
1024	Sunyani	GH	1980-1989	Male	Nurse/Midwife	Previous Peoples-uni student	Will access courses mostly via computer	I can spend more than 4 hours a week	Recommended by someone else
1026	chipata	ZM	1970-1979	Male	Medical practitioner - clinical	First time on this type of online course	Will access courses mostly via computer	I can spend more than 4 hours a week	Recommended by someone else
1056	Cotonou	BJ	1980-1989	Male	Other health professional	First time on this type of online course	Will access courses mostly via computer	I can spend more than 4 hours a week	Recommended by someone else
1057	Cotonou	BJ	1980-1989	No information	Student	Previous Peoples-uni student	Will access courses mostly via computer	I can spend more than 4 hours a week	Recommended by someone else
1058	Nyala	SD	1970-1979	Male	Other	First time on this type of online course	Will access courses mostly via computer	I can spend more than 4 hours a week	Recommended by someone else
1081	Longreach	AU	1970-1979	Female	Other health professional	First time on this type of online course	Will access courses mostly via computer	I can spend more than 4 hours a week	Recommended by someone else
1084	Bukavu	CD	1970-1979	Male	Medical practitioner - clinical	First time on this type of online course	Will access courses mostly via computer	I can spend more than 4 hours a week	Recommended by someone else
1094	Enugu	NG	1980-1989	Female	Medical practitioner - non-clinical	First time on this type of online course	Will access courses mostly via computer	I can spend more than 4 hours a week	Recommended by someone else
1097	gaborone	BW	1980-1989	Female	Medical practitioner - clinical	First time on this type of online course	Will access courses mostly via computer	I can spend more than 4 hours a week	Recommended by someone else
1114	Enugu	NG	1980-1989	Male	Medical practitioner - non-clinical	First time on this type of online course	Will access courses mostly via computer	I can spend more than 4 hours a week	Recommended by someone else
1185	lagos	NG	1980-1989	Male	Medical practitioner - clinical	No information	Will access courses mostly via computer	I can spend more than 4 hours a week	Recommended by someone else
1198	Stratford Upon Avon	GB	1940-1959	Female	Other health professional	Previous Peoples-uni student	Will access courses mostly via computer	I can spend more than 4 hours a week	Recommended by someone else
1299			1960-1969	Female	Other health professional	First time on this type of online course	Will access courses mostly via computer	I can spend more than 4 hours a week	Recommended by someone else
1346	Indore	IN	1970-1979	Male	Student	First time on this type of online course	Will access courses mostly via computer	I can spend more than 4 hours a week	Recommended by someone else
1388	Birmingham	GB	1980-1989	Female	Medical practitioner - non-clinical	First time on this type of online course	Will access courses mostly via computer	I can spend more than 4 hours a week	Recommended by someone else
1430	Lagos	NG	1980-1989	Male	Other health professional	No information	Will access courses mostly via computer	I can spend more than 4 hours a week	Recommended by someone else
1479	Lagos	NG	1980-1989	Male	Medical practitioner - non-clinical	First time on this type of online course	Will access courses mostly via computer	I can spend more than 4 hours a week	Recommended by someone else
1483	Gondar	ET	1980-1989	Male	Medical practitioner - clinical	First time on this type of online course	Will access courses mostly via computer	I can spend more than 4 hours a week	Recommended by someone else
1489	Toronto	CA	1980-1989	Male	Student	First time on this type of online course	Will access courses mostly via computer	I can spend more than 4 hours a week	Recommended by someone else
1495	Kampala	UG	1990 or later	Male	Student	First time on this type of online course	Will access courses mostly via computer	I can spend more than 4 hours a week	Recommended by someone else
1514	Gaborone	BW	1980-1989	Male	Medical practitioner - clinical	First time on this type of online course	Will access courses mostly via computer	I can spend more than 4 hours a week	Recommended by someone else
1518	Gaborone	BW	1970-1979	Female	Other health professional	First time on this type of online course	Will access courses mostly via computer	I can spend more than 4 hours a week	Recommended by someone else
1556	Harper	LR	1980-1989	Male	Student	First time on this type of online course	Will access courses mostly via computer	I can spend more than 4 hours a week	Recommended by someone else
1585	Budapest	HU	1970-1979	Female	Other health professional	First time on this type of online course	Will access courses mostly via computer	I can spend more than 4 hours a week	Recommended by someone else
1599	Birmingham	GB	1990 or later	Male	Student	No information	Will access courses mostly via computer	I can spend more than 4 hours a week	Recommended by someone else
1603	Shimla	IN	1970-1979	Male	Medical practitioner - clinical	Previous other MOOC student	Will access courses mostly via computer	I can spend more than 4 hours a week	Recommended by someone else
1609	Bangkok	TH	1980-1989	Female	Nurse/Midwife	First time on this type of online course	Will access courses mostly via computer	I can spend more than 4 hours a week	Recommended by someone else
1617	mbabane	SZ	1960-1969	Male	Nurse/Midwife	First time on this type of online course	Will access courses mostly via computer	I can spend more than 4 hours a week	Recommended by someone else
1644		US	1970-1979	Female	Other health professional	First time on this type of online course	Will access courses mostly via computer	I can spend more than 4 hours a week	Recommended by someone else
1651	ioannina	GR	1970-1979	Female	Other health professional	First time on this type of online course	Will access courses mostly via computer	I can spend more than 4 hours a week	Recommended by someone else
1657	Melbourne	AU	1990 or later	Female	Student	First time on this type of online course	Will access courses mostly via computer	I can spend more than 4 hours a week	Recommended by someone else
962	Peshawar	PK	1990 or later	Male	Medical practitioner - non-clinical	First time on this type of online course	No information	I can spend more than 4 hours a week	Recommended by someone else
971	Ipoh	MY	1990 or later	Male	Other health professional	First time on this type of online course	No information	I can spend more than 4 hours a week	Recommended by someone else
1636	Kampala	UG	1980-1989	Male	Other health professional	First time on this type of online course	No information	I can spend more than 4 hours a week	Recommended by someone else
701	Baulkham Hills	AU	1980-1989	No information	Other health professional	Previous other MOOC student	Will access courses mostly via tablet	I can spend less than 1 hour a week	Recommended by someone else
675	lahore	PK	1990 or later	Female	Student	No information	Will access courses mostly via phone	I can spend less than 1 hour a week	Recommended by someone else
729	Perth	AU	1990 or later	Male	Student	No information	Will access courses mostly via phone	I can spend less than 1 hour a week	Recommended by someone else
1127	Buffalo	US	1990 or later	Female	Student	First time on this type of online course	Will access courses mostly via phone	I can spend less than 1 hour a week	Recommended by someone else
1179	Oxford	US	1980-1989	Male	Medical practitioner - non-clinical	First time on this type of online course	Will access courses mostly via phone	I can spend less than 1 hour a week	Recommended by someone else
495	Oslo	NO	1970-1979	Male	Other	No information	Will access courses mostly via computer	I can spend less than 1 hour a week	Recommended by someone else
630	blackpool	GB	1990 or later	Female	Student	No information	Will access courses mostly via computer	I can spend less than 1 hour a week	Recommended by someone else
661	Gaborone	BW	1970-1979	Male	Medical practitioner - clinical	No information	Will access courses mostly via computer	I can spend less than 1 hour a week	Recommended by someone else
683		AU	1990 or later	Female	Student	No information	Will access courses mostly via computer	I can spend less than 1 hour a week	Recommended by someone else
688	Sydney	AU	1980-1989	Female	Student	No information	Will access courses mostly via computer	I can spend less than 1 hour a week	Recommended by someone else
693	Sydney	AU	1960-1969	Male	Other	Previous other MOOC student	Will access courses mostly via computer	I can spend less than 1 hour a week	Recommended by someone else
724	hamilton	AU	1970-1979	Female	Other	No information	Will access courses mostly via computer	I can spend less than 1 hour a week	Recommended by someone else
728	Leopold	AU	1960-1969	Female	Other	No information	Will access courses mostly via computer	I can spend less than 1 hour a week	Recommended by someone else
757	East Ivanhoe	AU	1940-1959	Female	Other health professional	Previous other MOOC student	Will access courses mostly via computer	I can spend less than 1 hour a week	Recommended by someone else
772	3136	AU	1980-1989	Female	Student	No information	Will access courses mostly via computer	I can spend less than 1 hour a week	Recommended by someone else
788	Campsie	AU	1970-1979	Female	Other	Previous other MOOC student	Will access courses mostly via computer	I can spend less than 1 hour a week	Recommended by someone else
793	frankston	AU	1980-1989	Female	Student	No information	Will access courses mostly via computer	I can spend less than 1 hour a week	Recommended by someone else
805	Paynesville	AU	1940-1959	Female	Student	No information	Will access courses mostly via computer	I can spend less than 1 hour a week	Recommended by someone else
824		AU	1980-1989	Female	Other	First time on this type of online course	Will access courses mostly via computer	I can spend less than 1 hour a week	Recommended by someone else
841		AU	1990 or later	Female	Medical practitioner - clinical	First time on this type of online course	Will access courses mostly via computer	I can spend less than 1 hour a week	Recommended by someone else
873	sydney	AU	1980-1989	Female	Medical practitioner - clinical	First time on this type of online course	Will access courses mostly via computer	I can spend less than 1 hour a week	Recommended by someone else
893	melbourne	AU	1960-1969	Female	Nurse/Midwife	First time on this type of online course	Will access courses mostly via computer	I can spend less than 1 hour a week	Recommended by someone else
923	Melbourne	AU	1990 or later	Female	Student	Previous Peoples-uni student	Will access courses mostly via computer	I can spend less than 1 hour a week	Recommended by someone else
949	Islamabad	PK	1990 or later	Male	Other health professional	First time on this type of online course	Will access courses mostly via computer	I can spend less than 1 hour a week	Recommended by someone else
964	Geelong	AU	1990 or later	Female	Student	First time on this type of online course	Will access courses mostly via computer	I can spend less than 1 hour a week	Recommended by someone else
981	Woollahra	AU	1990 or later	Female	Medical practitioner - clinical	First time on this type of online course	Will access courses mostly via computer	I can spend less than 1 hour a week	Recommended by someone else
983	Hamilton	AU	1960-1969	Female	Other health professional	First time on this type of online course	Will access courses mostly via computer	I can spend less than 1 hour a week	Recommended by someone else
1030	Melbourne	AU	1980-1989	Female	Student	First time on this type of online course	Will access courses mostly via computer	I can spend less than 1 hour a week	Recommended by someone else
1119	Charlestown	AU	1980-1989	Female	Student	First time on this type of online course	Will access courses mostly via computer	I can spend less than 1 hour a week	Recommended by someone else
1140	Auckland	NZ	1960-1969	Male	Medical practitioner - clinical	First time on this type of online course	Will access courses mostly via computer	I can spend less than 1 hour a week	Recommended by someone else
1143	Amherst	US	1980-1989	Female	Student	First time on this type of online course	Will access courses mostly via computer	I can spend less than 1 hour a week	Recommended by someone else
1145			1980-1989	Male	Student	First time on this type of online course	Will access courses mostly via computer	I can spend less than 1 hour a week	Recommended by someone else
1148	Tonawanda	US	1980-1989	Female	Medical practitioner - clinical	First time on this type of online course	Will access courses mostly via computer	I can spend less than 1 hour a week	Recommended by someone else
1221	Udaipur	IN	1980-1989	Male	Medical practitioner - non-clinical	First time on this type of online course	Will access courses mostly via computer	I can spend less than 1 hour a week	Recommended by someone else
1276	Brisbane	AU	1960-1969	Female	Other	First time on this type of online course	Will access courses mostly via computer	I can spend less than 1 hour a week	Recommended by someone else
1281	Brisbane	AU	1960-1969	Female	Other health professional	First time on this type of online course	Will access courses mostly via computer	I can spend less than 1 hour a week	Recommended by someone else
1286	Brisbane	AU	1980-1989	Female	Nurse/Midwife	First time on this type of online course	Will access courses mostly via computer	I can spend less than 1 hour a week	Recommended by someone else
1292	Brisbane	AU	1990 or later	Female	Nurse/Midwife	First time on this type of online course	Will access courses mostly via computer	I can spend less than 1 hour a week	Recommended by someone else
1310	Townsville	AU	1940-1959	Female	Other	First time on this type of online course	Will access courses mostly via computer	I can spend less than 1 hour a week	Recommended by someone else
1328	Highgate Hill	AU	1970-1979	Female	Nurse/Midwife	Previous other MOOC student	Will access courses mostly via computer	I can spend less than 1 hour a week	Recommended by someone else
1352	Belfast	UY	1940-1959	Male	Medical practitioner - clinical	First time on this type of online course	Will access courses mostly via computer	I can spend less than 1 hour a week	Recommended by someone else
1355	Wirral	GB	1970-1979	Male	Other health professional	First time on this type of online course	Will access courses mostly via computer	I can spend less than 1 hour a week	Recommended by someone else
1394			1980-1989	Female	Other	First time on this type of online course	Will access courses mostly via computer	I can spend less than 1 hour a week	Recommended by someone else
1410	Birmingham	GB	1960-1969	Female	Other health professional	First time on this type of online course	Will access courses mostly via computer	I can spend less than 1 hour a week	Recommended by someone else
1413	Rugby	GB	1970-1979	Female	Other	First time on this type of online course	Will access courses mostly via computer	I can spend less than 1 hour a week	Recommended by someone else
1418	Shrewsbury	GB	1960-1969	Male	Other health professional	First time on this type of online course	Will access courses mostly via computer	I can spend less than 1 hour a week	Recommended by someone else
1423	Bristol	GB	1940-1959	Female	Other health professional	Previous other MOOC student	Will access courses mostly via computer	I can spend less than 1 hour a week	Recommended by someone else
1439	shrewsbury	GB	1960-1969	Female	Other	First time on this type of online course	Will access courses mostly via computer	I can spend less than 1 hour a week	Recommended by someone else
1445	Worcester	GB	1940-1959	Female	Other health professional	First time on this type of online course	Will access courses mostly via computer	I can spend less than 1 hour a week	Recommended by someone else
1461	Oldham	GB	1980-1989	Female	Other	First time on this type of online course	Will access courses mostly via computer	I can spend less than 1 hour a week	Recommended by someone else
1480	New York	US	1990 or later	Female	Other health professional	First time on this type of online course	Will access courses mostly via computer	I can spend less than 1 hour a week	Recommended by someone else
1494	Manchester	GB	1960-1969	Male	Other	No information	Will access courses mostly via computer	I can spend less than 1 hour a week	Recommended by someone else
1504	Leicester	GB	1960-1969	Female	Other health professional	First time on this type of online course	Will access courses mostly via computer	I can spend less than 1 hour a week	Recommended by someone else
1533		NZ	1960-1969	Male	Other	First time on this type of online course	Will access courses mostly via computer	I can spend less than 1 hour a week	Recommended by someone else
1587	Newd Delhi	IN	1980-1989	Male	Other	First time on this type of online course	Will access courses mostly via computer	I can spend less than 1 hour a week	Recommended by someone else
1593	Sandwell	GB	1980-1989	Female	Other	No information	Will access courses mostly via computer	I can spend less than 1 hour a week	Recommended by someone else
1598			1940-1959	Female	Other	First time on this type of online course	Will access courses mostly via computer	I can spend less than 1 hour a week	Recommended by someone else
1641	Preston	GB	1940-1959	Female	Other health professional	First time on this type of online course	Will access courses mostly via computer	I can spend less than 1 hour a week	Recommended by someone else
1648	Godalming	GB	1940-1959	Male	Other	First time on this type of online course	Will access courses mostly via computer	I can spend less than 1 hour a week	Recommended by someone else
1655			1960-1969	Female	Medical practitioner - clinical	First time on this type of online course	Will access courses mostly via computer	I can spend less than 1 hour a week	Recommended by someone else
1252	Brighton	GB	1940-1959	Female	Nurse/Midwife	First time on this type of online course	No information	I can spend less than 1 hour a week	Recommended by someone else
642			1970-1979	Female	Other health professional	No information	Will access courses mostly via tablet	I can spend 3-4 hours a week	Recommended by someone else
925	Maclean	AU	1980-1989	Female	Nurse/Midwife	First time on this type of online course	Will access courses mostly via tablet	I can spend 3-4 hours a week	Recommended by someone else
968	pakenham	AU	1980-1989	Female	Student	First time on this type of online course	Will access courses mostly via tablet	I can spend 3-4 hours a week	Recommended by someone else
997	aSandringham	AU	1960-1969	Female	Nurse/Midwife	First time on this type of online course	Will access courses mostly via tablet	I can spend 3-4 hours a week	Recommended by someone else
1028	Manzini	SZ	1980-1989	Male	Other health professional	First time on this type of online course	Will access courses mostly via tablet	I can spend 3-4 hours a week	Recommended by someone else
1235	Belfast	GB	1970-1979	Female	Other	First time on this type of online course	Will access courses mostly via tablet	I can spend 3-4 hours a week	Recommended by someone else
1415	Telford	GB	1960-1969	Female	Medical practitioner - non-clinical	Previous other MOOC student	Will access courses mostly via tablet	I can spend 3-4 hours a week	Recommended by someone else
1505	birmingham	GB	1980-1989	Female	Student	First time on this type of online course	Will access courses mostly via tablet	I can spend 3-4 hours a week	Recommended by someone else
1611	lahore	PK	1970-1979	Female	Other health professional	Previous other MOOC student	Will access courses mostly via tablet	I can spend 3-4 hours a week	Recommended by someone else
547	Khartoum	SD	1970-1979	Female	Medical practitioner - non-clinical	No information	Will access courses mostly via phone	I can spend 3-4 hours a week	Recommended by someone else
634	Juna	SS	1970-1979	Male	Medical practitioner - clinical	Previous other MOOC student	Will access courses mostly via phone	I can spend 3-4 hours a week	Recommended by someone else
716	Kuala Lumpur	MY	1990 or later	Female	Other health professional	Previous Peoples-uni student	Will access courses mostly via phone	I can spend 3-4 hours a week	Recommended by someone else
817	Melbourne	AU	1980-1989	Female	Other health professional	Previous other MOOC student	Will access courses mostly via phone	I can spend 3-4 hours a week	Recommended by someone else
844	Melbourne	AU	1970-1979	Female	Student	First time on this type of online course	Will access courses mostly via phone	I can spend 3-4 hours a week	Recommended by someone else
944	Francistown	BW	1980-1989	Male	Medical practitioner - clinical	First time on this type of online course	Will access courses mostly via phone	I can spend 3-4 hours a week	Recommended by someone else
1000	Selebi-Phikwe	BW	1980-1989	Female	Medical practitioner - clinical	First time on this type of online course	Will access courses mostly via phone	I can spend 3-4 hours a week	Recommended by someone else
1013	Enugu	NG	1970-1979	Female	Medical practitioner - clinical	Previous other MOOC student	Will access courses mostly via phone	I can spend 3-4 hours a week	Recommended by someone else
1316	Lagos	NG	1990 or later	Female	Other health professional	First time on this type of online course	Will access courses mostly via phone	I can spend 3-4 hours a week	Recommended by someone else
1676	aligarh	IN	1980-1989	Female	Other health professional	First time on this type of online course	Will access courses mostly via phone	I can spend 3-4 hours a week	Recommended by someone else
505	Anuradhapura	LK	1980-1989	Male	Medical practitioner - clinical	No information	Will access courses mostly via computer	I can spend 3-4 hours a week	Recommended by someone else
512	Manchester	GB	1990 or later	No information	Student	No information	Will access courses mostly via computer	I can spend 3-4 hours a week	Recommended by someone else
522		NG	1970-1979	Female	Medical practitioner - clinical	Previous other MOOC student	Will access courses mostly via computer	I can spend 3-4 hours a week	Recommended by someone else
537	Hyderabad Sindh	PK	1970-1979	Male	Other health professional	Previous other MOOC student	Will access courses mostly via computer	I can spend 3-4 hours a week	Recommended by someone else
558	Jordan	JO	1940-1959	Female	Other health professional	No information	Will access courses mostly via computer	I can spend 3-4 hours a week	Recommended by someone else
563	Islamabad	PK	1970-1979	Male	Medical practitioner - non-clinical	No information	Will access courses mostly via computer	I can spend 3-4 hours a week	Recommended by someone else
590	Vidisha	IN	1980-1989	Male	Medical practitioner - non-clinical	No information	Will access courses mostly via computer	I can spend 3-4 hours a week	Recommended by someone else
679	STRATHFIELD	AU	1990 or later	Male	Student	No information	Will access courses mostly via computer	I can spend 3-4 hours a week	Recommended by someone else
691			1990 or later	Male	Student	No information	Will access courses mostly via computer	I can spend 3-4 hours a week	Recommended by someone else
698	Sydney	AU	1980-1989	No information	Other health professional	No information	Will access courses mostly via computer	I can spend 3-4 hours a week	Recommended by someone else
710			1970-1979	Female	Student	No information	Will access courses mostly via computer	I can spend 3-4 hours a week	Recommended by someone else
735	Bangkok	TH	1960-1969	Male	Other health professional	No information	Will access courses mostly via computer	I can spend 3-4 hours a week	Recommended by someone else
755	Melbourne	AU	1990 or later	Female	Student	Previous Peoples-uni student	Will access courses mostly via computer	I can spend 3-4 hours a week	Recommended by someone else
760	Melbourne	AU	1990 or later	Male	Student	No information	Will access courses mostly via computer	I can spend 3-4 hours a week	Recommended by someone else
781	Thornbury	AU	1990 or later	Female	Other health professional	Previous Peoples-uni student	Will access courses mostly via computer	I can spend 3-4 hours a week	Recommended by someone else
784	Sydney	AU	1970-1979	Male	Student	Previous Peoples-uni OOC student	Will access courses mostly via computer	I can spend 3-4 hours a week	Recommended by someone else
789	torquay	AU	1990 or later	Female	Student	No information	Will access courses mostly via computer	I can spend 3-4 hours a week	Recommended by someone else
792	Burwood	AU	1990 or later	Female	Student	No information	Will access courses mostly via computer	I can spend 3-4 hours a week	Recommended by someone else
812	Melbourne	AU	1990 or later	Female	Student	Previous other MOOC student	Will access courses mostly via computer	I can spend 3-4 hours a week	Recommended by someone else
819	Melbourne	AU	1990 or later	Female	Student	First time on this type of online course	Will access courses mostly via computer	I can spend 3-4 hours a week	Recommended by someone else
820	Geelong	AU	1990 or later	Male	Medical practitioner - clinical	First time on this type of online course	Will access courses mostly via computer	I can spend 3-4 hours a week	Recommended by someone else
825	Geelong	AU	1940-1959	Male	Other	First time on this type of online course	Will access courses mostly via computer	I can spend 3-4 hours a week	Recommended by someone else
858	Pascoe vale	AU	1990 or later	Female	Student	First time on this type of online course	Will access courses mostly via computer	I can spend 3-4 hours a week	Recommended by someone else
864	Melbourne	AU	1990 or later	Female	Student	First time on this type of online course	Will access courses mostly via computer	I can spend 3-4 hours a week	Recommended by someone else
865	Melbourne	AU	1990 or later	Female	Other	Previous Peoples-uni student	Will access courses mostly via computer	I can spend 3-4 hours a week	Recommended by someone else
869	Geelong	AU	1990 or later	Female	Student	First time on this type of online course	Will access courses mostly via computer	I can spend 3-4 hours a week	Recommended by someone else
887		AU	1990 or later	Female	Student	First time on this type of online course	Will access courses mostly via computer	I can spend 3-4 hours a week	Recommended by someone else
888	Sydney	AU	1980-1989	Male	Other health professional	First time on this type of online course	Will access courses mostly via computer	I can spend 3-4 hours a week	Recommended by someone else
899	Geelong	AU	1990 or later	Female	Student	Previous Peoples-uni student	Will access courses mostly via computer	I can spend 3-4 hours a week	Recommended by someone else
924			1990 or later	Female	Student	First time on this type of online course	Will access courses mostly via computer	I can spend 3-4 hours a week	Recommended by someone else
927	Sydney	AU	1990 or later	Female	Other health professional	Previous other MOOC student	Will access courses mostly via computer	I can spend 3-4 hours a week	Recommended by someone else
930	Coburg	AU	1980-1989	Female	Student	Previous other MOOC student	Will access courses mostly via computer	I can spend 3-4 hours a week	Recommended by someone else
932	Sydney	AU	1990 or later	Male	Student	First time on this type of online course	Will access courses mostly via computer	I can spend 3-4 hours a week	Recommended by someone else
937	Peshawar	PK	1980-1989	Male	Other health professional	First time on this type of online course	Will access courses mostly via computer	I can spend 3-4 hours a week	Recommended by someone else
955	peshawar	PK	No information	Male	Medical practitioner - clinical	First time on this type of online course	Will access courses mostly via computer	I can spend 3-4 hours a week	Recommended by someone else
970	Tg Sepat	MY	1980-1989	Female	Other	No information	Will access courses mostly via computer	I can spend 3-4 hours a week	Recommended by someone else
987	Hamilton	AU	1980-1989	Female	Other health professional	First time on this type of online course	Will access courses mostly via computer	I can spend 3-4 hours a week	Recommended by someone else
999	Melbourne	AU	1970-1979	Female	Other	Previous other MOOC student	Will access courses mostly via computer	I can spend 3-4 hours a week	Recommended by someone else
1001	Coimbra	PT	1960-1969	Male	Other	First time on this type of online course	Will access courses mostly via computer	I can spend 3-4 hours a week	Recommended by someone else
1025	Garoua	CM	1970-1979	Female	Other	First time on this type of online course	Will access courses mostly via computer	I can spend 3-4 hours a week	Recommended by someone else
1033			1980-1989	Female	Student	First time on this type of online course	Will access courses mostly via computer	I can spend 3-4 hours a week	Recommended by someone else
1042	Sydney	AU	1980-1989	Male	Student	Previous other MOOC student	Will access courses mostly via computer	I can spend 3-4 hours a week	Recommended by someone else
1044	Wonga Park	AU	1990 or later	Female	Student	First time on this type of online course	Will access courses mostly via computer	I can spend 3-4 hours a week	Recommended by someone else
1046	Ebonyi State	NG	1980-1989	Male	Other	First time on this type of online course	Will access courses mostly via computer	I can spend 3-4 hours a week	Recommended by someone else
1059	Maroua	CM	1980-1989	Male	Other health professional	First time on this type of online course	Will access courses mostly via computer	I can spend 3-4 hours a week	Recommended by someone else
1095	Kaduna	NG	1980-1989	Male	Other health professional	Previous Peoples-uni student	Will access courses mostly via computer	I can spend 3-4 hours a week	Recommended by someone else
1103	Melbourne	AU	1990 or later	Female	Nurse/Midwife	First time on this type of online course	Will access courses mostly via computer	I can spend 3-4 hours a week	Recommended by someone else
1132			1960-1969	Male	Medical practitioner - non-clinical	Previous other MOOC student	Will access courses mostly via computer	I can spend 3-4 hours a week	Recommended by someone else
1141	Abakaliki	NG	1980-1989	Female	Other health professional	First time on this type of online course	Will access courses mostly via computer	I can spend 3-4 hours a week	Recommended by someone else
1164	Brighton	GB	1990 or later	Female	Other	First time on this type of online course	Will access courses mostly via computer	I can spend 3-4 hours a week	Recommended by someone else
1193		IN	1970-1979	Male	Medical practitioner - clinical	First time on this type of online course	Will access courses mostly via computer	I can spend 3-4 hours a week	Recommended by someone else
1279	Darwin	AU	1970-1979	Male	Medical practitioner - non-clinical	First time on this type of online course	Will access courses mostly via computer	I can spend 3-4 hours a week	Recommended by someone else
1289	Brisbane	AU	1970-1979	Female	Nurse/Midwife	First time on this type of online course	Will access courses mostly via computer	I can spend 3-4 hours a week	Recommended by someone else
1329	Adelaide	AU	1940-1959	Female	Other health professional	First time on this type of online course	Will access courses mostly via computer	I can spend 3-4 hours a week	Recommended by someone else
1345	Khartoum	SD	1990 or later	Female	Medical practitioner - non-clinical	Previous other MOOC student	Will access courses mostly via computer	I can spend 3-4 hours a week	Recommended by someone else
1347	Gwalior	IN	1970-1979	Male	Medical practitioner - non-clinical	First time on this type of online course	Will access courses mostly via computer	I can spend 3-4 hours a week	Recommended by someone else
1412	Birmingham	GB	1960-1969	Female	Other health professional	First time on this type of online course	Will access courses mostly via computer	I can spend 3-4 hours a week	Recommended by someone else
1416	Sydney	AU	1940-1959	Male	Nurse/Midwife	First time on this type of online course	Will access courses mostly via computer	I can spend 3-4 hours a week	Recommended by someone else
1424	Jalalabad	AF	1970-1979	Male	Medical practitioner - non-clinical	First time on this type of online course	Will access courses mostly via computer	I can spend 3-4 hours a week	Recommended by someone else
1429	Nottingham	GB	1970-1979	Female	Other	First time on this type of online course	Will access courses mostly via computer	I can spend 3-4 hours a week	Recommended by someone else
1456	Basrah	IQ	1970-1979	Male	Medical practitioner - clinical	Previous other MOOC student	Will access courses mostly via computer	I can spend 3-4 hours a week	Recommended by someone else
1471			1980-1989	Male	Other health professional	Previous other MOOC student	Will access courses mostly via computer	I can spend 3-4 hours a week	Recommended by someone else
1477	Pune	IN	1970-1979	Male	Medical practitioner - non-clinical	First time on this type of online course	Will access courses mostly via computer	I can spend 3-4 hours a week	Recommended by someone else
1521	Gaborone	BW	1980-1989	Female	Medical practitioner - non-clinical	First time on this type of online course	Will access courses mostly via computer	I can spend 3-4 hours a week	Recommended by someone else
1523	Lodwar	KE	1980-1989	Male	Other health professional	Previous Peoples-uni student	Will access courses mostly via computer	I can spend 3-4 hours a week	Recommended by someone else
1562			1970-1979	Female	Other	First time on this type of online course	Will access courses mostly via computer	I can spend 3-4 hours a week	Recommended by someone else
1582	Stockport	GB	1980-1989	Female	Other health professional	First time on this type of online course	Will access courses mostly via computer	I can spend 3-4 hours a week	Recommended by someone else
1590	Kajiado	KE	1960-1969	Male	Other health professional	First time on this type of online course	Will access courses mostly via computer	I can spend 3-4 hours a week	Recommended by someone else
1631	CROSS RIVER	NG	1980-1989	Male	Other health professional	Previous other MOOC student	Will access courses mostly via computer	I can spend 3-4 hours a week	Recommended by someone else
1656	Guatemala	GT	1970-1979	Male	Medical practitioner - non-clinical	First time on this type of online course	Will access courses mostly via computer	I can spend 3-4 hours a week	Recommended by someone else
620	blackpool	GB	1980-1989	Female	Student	No information	No information	I can spend 3-4 hours a week	Recommended by someone else
763	Somerville	AU	1990 or later	Male	Student	No information	Will access courses mostly via tablet	I can spend 1-2 hours a week	Recommended by someone else
799	Sydney	AU	1980-1989	Female	Nurse/Midwife	No information	Will access courses mostly via tablet	I can spend 1-2 hours a week	Recommended by someone else
826			1990 or later	Female	Student	No information	Will access courses mostly via tablet	I can spend 1-2 hours a week	Recommended by someone else
950	Fsd	PK	1990 or later	Female	Student	First time on this type of online course	Will access courses mostly via tablet	I can spend 1-2 hours a week	Recommended by someone else
1278	Adelaide	BH	1960-1969	Female	Medical practitioner - clinical	First time on this type of online course	Will access courses mostly via tablet	I can spend 1-2 hours a week	Recommended by someone else
1404	Stafford	GB	1940-1959	Female	Other health professional	First time on this type of online course	Will access courses mostly via tablet	I can spend 1-2 hours a week	Recommended by someone else
1405	Coventry	GB	1980-1989	No information	Other health professional	First time on this type of online course	Will access courses mostly via tablet	I can spend 1-2 hours a week	Recommended by someone else
1432	Derby	GB	1960-1969	No information	Other health professional	First time on this type of online course	Will access courses mostly via tablet	I can spend 1-2 hours a week	Recommended by someone else
1506	Coventry	GB	1980-1989	Male	Other	First time on this type of online course	Will access courses mostly via tablet	I can spend 1-2 hours a week	Recommended by someone else
1532	Gaborone	BW	1970-1979	Male	Medical practitioner - clinical	First time on this type of online course	Will access courses mostly via tablet	I can spend 1-2 hours a week	Recommended by someone else
621	Salem	US	1970-1979	Male	Medical practitioner - non-clinical	Previous other MOOC student	Will access courses mostly via phone	I can spend 1-2 hours a week	Recommended by someone else
770		KR	1980-1989	Female	Other health professional	Previous other MOOC student	Will access courses mostly via phone	I can spend 1-2 hours a week	Recommended by someone else
848	Douglas	AU	1980-1989	No information	Nurse/Midwife	First time on this type of online course	Will access courses mostly via phone	I can spend 1-2 hours a week	Recommended by someone else
960	Rawalpindi	PK	1990 or later	Male	Student	First time on this type of online course	Will access courses mostly via phone	I can spend 1-2 hours a week	Recommended by someone else
973	Gujrat	PK	1990 or later	Female	Student	First time on this type of online course	Will access courses mostly via phone	I can spend 1-2 hours a week	Recommended by someone else
1189	Coimbatore	IN	1960-1969	Male	Medical practitioner - clinical	Previous other MOOC student	Will access courses mostly via phone	I can spend 1-2 hours a week	Recommended by someone else
1297	Indooroopilly	AU	1980-1989	Female	Student	First time on this type of online course	Will access courses mostly via phone	I can spend 1-2 hours a week	Recommended by someone else
1320	Harare	ZW	1990 or later	Female	Other health professional	First time on this type of online course	Will access courses mostly via phone	I can spend 1-2 hours a week	Recommended by someone else
1340		IE	1980-1989	Female	Other	Previous other MOOC student	Will access courses mostly via phone	I can spend 1-2 hours a week	Recommended by someone else
1437		NG	1980-1989	Female	Other	First time on this type of online course	Will access courses mostly via phone	I can spend 1-2 hours a week	Recommended by someone else
1548	Kigali	RW	1980-1989	Male	Other health professional	Previous Peoples-uni student	Will access courses mostly via phone	I can spend 1-2 hours a week	Recommended by someone else
1661		GB	1980-1989	Female	Other health professional	Previous other MOOC student	Will access courses mostly via phone	I can spend 1-2 hours a week	Recommended by someone else
112	OBUASI	GH	1970-1979	Male	Nurse/Midwife	Previous Peoples-uni student	Will access courses mostly via computer	I can spend 1-2 hours a week	Recommended by someone else
449	Kandy	LK	1980-1989	Male	Medical practitioner - clinical	First time on this type of online course	Will access courses mostly via computer	I can spend 1-2 hours a week	Recommended by someone else
526			1990 or later	Female	Student	No information	Will access courses mostly via computer	I can spend 1-2 hours a week	Recommended by someone else
550	Amman	JO	1980-1989	Female	Other health professional	No information	Will access courses mostly via computer	I can spend 1-2 hours a week	Recommended by someone else
553	Khartoum	SD	1980-1989	Female	Medical practitioner - non-clinical	No information	Will access courses mostly via computer	I can spend 1-2 hours a week	Recommended by someone else
565	Peshawar	PK	1970-1979	Male	Medical practitioner - non-clinical	No information	Will access courses mostly via computer	I can spend 1-2 hours a week	Recommended by someone else
594	Oxford	GB	1980-1989	Female	Other health professional	Previous other MOOC student	Will access courses mostly via computer	I can spend 1-2 hours a week	Recommended by someone else
599	Addis Ababa	ET	1970-1979	Male	Medical practitioner - non-clinical	No information	Will access courses mostly via computer	I can spend 1-2 hours a week	Recommended by someone else
611	Blackpool	GB	1990 or later	Female	Student	No information	Will access courses mostly via computer	I can spend 1-2 hours a week	Recommended by someone else
624	Liverpool	GB	1990 or later	Female	Student	No information	Will access courses mostly via computer	I can spend 1-2 hours a week	Recommended by someone else
631	Liverpool	GB	1980-1989	Female	Student	Previous Peoples-uni student	Will access courses mostly via computer	I can spend 1-2 hours a week	Recommended by someone else
637	Ifakara	TZ	1970-1979	Female	No information	No information	Will access courses mostly via computer	I can spend 1-2 hours a week	Recommended by someone else
658	Rome	IT	1940-1959	Female	Other health professional	No information	Will access courses mostly via computer	I can spend 1-2 hours a week	Recommended by someone else
659	Gaborone	BW	1970-1979	Male	Medical practitioner - clinical	Previous other MOOC student	Will access courses mostly via computer	I can spend 1-2 hours a week	Recommended by someone else
663	london	GB	1980-1989	Female	Other	No information	Will access courses mostly via computer	I can spend 1-2 hours a week	Recommended by someone else
682	west ryde	AU	1980-1989	Male	Student	Previous Peoples-uni student	Will access courses mostly via computer	I can spend 1-2 hours a week	Recommended by someone else
684	Marrickville	AU	1980-1989	Female	Student	Previous Peoples-uni student	Will access courses mostly via computer	I can spend 1-2 hours a week	Recommended by someone else
690	Sydney	AU	1960-1969	Male	Nurse/Midwife	No information	Will access courses mostly via computer	I can spend 1-2 hours a week	Recommended by someone else
694	Sydney	AU	1990 or later	No information	Student	No information	Will access courses mostly via computer	I can spend 1-2 hours a week	Recommended by someone else
704			1980-1989	Male	Nurse/Midwife	No information	Will access courses mostly via computer	I can spend 1-2 hours a week	Recommended by someone else
707	Sydney	AU	1980-1989	Male	Nurse/Midwife	No information	Will access courses mostly via computer	I can spend 1-2 hours a week	Recommended by someone else
709	Kota Kinabalu	MY	1980-1989	Female	Medical practitioner - non-clinical	Previous Peoples-uni student	Will access courses mostly via computer	I can spend 1-2 hours a week	Recommended by someone else
712	Sydney	AU	1960-1969	Female	Other health professional	No information	Will access courses mostly via computer	I can spend 1-2 hours a week	Recommended by someone else
717			1980-1989	Female	Other health professional	Previous other MOOC student	Will access courses mostly via computer	I can spend 1-2 hours a week	Recommended by someone else
720	Melbourne	AU	1970-1979	Female	Other health professional	No information	Will access courses mostly via computer	I can spend 1-2 hours a week	Recommended by someone else
721	Melbourne	AU	1960-1969	Female	Other	Previous other MOOC student	Will access courses mostly via computer	I can spend 1-2 hours a week	Recommended by someone else
722	caboolture	AU	1990 or later	Male	Student	No information	Will access courses mostly via computer	I can spend 1-2 hours a week	Recommended by someone else
723	Geelong	AU	1970-1979	Female	Other	Previous other MOOC student	Will access courses mostly via computer	I can spend 1-2 hours a week	Recommended by someone else
733	Geelong	AU	1990 or later	Male	Student	No information	Will access courses mostly via computer	I can spend 1-2 hours a week	Recommended by someone else
736	Darwin	AU	1970-1979	No information	Student	Previous Peoples-uni student	Will access courses mostly via computer	I can spend 1-2 hours a week	Recommended by someone else
743	Ballarat	AU	1980-1989	Female	Student	No information	Will access courses mostly via computer	I can spend 1-2 hours a week	Recommended by someone else
747	Geelong	AU	1980-1989	Female	Student	No information	Will access courses mostly via computer	I can spend 1-2 hours a week	Recommended by someone else
750	Geelong	AU	1980-1989	Female	Student	No information	Will access courses mostly via computer	I can spend 1-2 hours a week	Recommended by someone else
752	Carlton North	AU	1980-1989	Female	Other	No information	Will access courses mostly via computer	I can spend 1-2 hours a week	Recommended by someone else
756		AU	1980-1989	Female	Other health professional	No information	Will access courses mostly via computer	I can spend 1-2 hours a week	Recommended by someone else
761	Jan Juc	AU	1990 or later	No information	Student	Previous other MOOC student	Will access courses mostly via computer	I can spend 1-2 hours a week	Recommended by someone else
767	Emerald	AU	1990 or later	Female	Student	No information	Will access courses mostly via computer	I can spend 1-2 hours a week	Recommended by someone else
771	NSW	AU	1990 or later	Female	Medical practitioner - clinical	Previous other MOOC student	Will access courses mostly via computer	I can spend 1-2 hours a week	Recommended by someone else
773	NSW	AU	1980-1989	Male	Medical practitioner - clinical	No information	Will access courses mostly via computer	I can spend 1-2 hours a week	Recommended by someone else
776	Anglesea	AU	1990 or later	Female	Student	No information	Will access courses mostly via computer	I can spend 1-2 hours a week	Recommended by someone else
779			1980-1989	Female	Student	No information	Will access courses mostly via computer	I can spend 1-2 hours a week	Recommended by someone else
780		AU	1990 or later	Female	Student	No information	Will access courses mostly via computer	I can spend 1-2 hours a week	Recommended by someone else
785	Melbourne	AU	1980-1989	Male	Medical practitioner - clinical	No information	Will access courses mostly via computer	I can spend 1-2 hours a week	Recommended by someone else
790	Melbourne	AU	1990 or later	Female	Student	Previous other MOOC student	Will access courses mostly via computer	I can spend 1-2 hours a week	Recommended by someone else
795	Melbourne	AU	1990 or later	Male	Student	Previous Peoples-uni student	Will access courses mostly via computer	I can spend 1-2 hours a week	Recommended by someone else
800	Burwood East	AU	1990 or later	Female	Student	No information	Will access courses mostly via computer	I can spend 1-2 hours a week	Recommended by someone else
804	ROTTERDAM	NL	1980-1989	Female	Student	Previous Peoples-uni student	Will access courses mostly via computer	I can spend 1-2 hours a week	Recommended by someone else
808		AU	1970-1979	Male	Medical practitioner - clinical	No information	Will access courses mostly via computer	I can spend 1-2 hours a week	Recommended by someone else
809	HIGHTON	AU	1960-1969	Female	Medical practitioner - clinical	First time on this type of online course	Will access courses mostly via computer	I can spend 1-2 hours a week	Recommended by someone else
810	doncaster	AU	1960-1969	Male	Student	First time on this type of online course	Will access courses mostly via computer	I can spend 1-2 hours a week	Recommended by someone else
816	Melbourne	AU	1980-1989	Female	Other health professional	First time on this type of online course	Will access courses mostly via computer	I can spend 1-2 hours a week	Recommended by someone else
828	Melbourne	AU	1990 or later	Female	Student	First time on this type of online course	Will access courses mostly via computer	I can spend 1-2 hours a week	Recommended by someone else
831		AU	1960-1969	Male	Other	First time on this type of online course	Will access courses mostly via computer	I can spend 1-2 hours a week	Recommended by someone else
843	Melbourne	AU	1960-1969	Female	Nurse/Midwife	First time on this type of online course	Will access courses mostly via computer	I can spend 1-2 hours a week	Recommended by someone else
849	Geelong	AU	1990 or later	Female	Other	First time on this type of online course	Will access courses mostly via computer	I can spend 1-2 hours a week	Recommended by someone else
850	Melbourne	AU	1990 or later	Female	Other health professional	First time on this type of online course	Will access courses mostly via computer	I can spend 1-2 hours a week	Recommended by someone else
866	Hurstville	AU	1990 or later	Female	Student	First time on this type of online course	Will access courses mostly via computer	I can spend 1-2 hours a week	Recommended by someone else
875	Brisbane	AU	1940-1959	Female	Other health professional	First time on this type of online course	Will access courses mostly via computer	I can spend 1-2 hours a week	Recommended by someone else
879	Canberra	AU	1980-1989	Female	Other health professional	First time on this type of online course	Will access courses mostly via computer	I can spend 1-2 hours a week	Recommended by someone else
881		AU	1990 or later	Female	Student	First time on this type of online course	Will access courses mostly via computer	I can spend 1-2 hours a week	Recommended by someone else
882	Cairo	EG	1980-1989	Female	Student	First time on this type of online course	Will access courses mostly via computer	I can spend 1-2 hours a week	Recommended by someone else
883		AU	1980-1989	Female	Medical practitioner - clinical	First time on this type of online course	Will access courses mostly via computer	I can spend 1-2 hours a week	Recommended by someone else
884	melbourne	AU	1990 or later	Female	Student	First time on this type of online course	Will access courses mostly via computer	I can spend 1-2 hours a week	Recommended by someone else
886	Broadbeach Waters	AU	1990 or later	Female	Other	First time on this type of online course	Will access courses mostly via computer	I can spend 1-2 hours a week	Recommended by someone else
895	Mordialloc	AU	1970-1979	Female	Other	First time on this type of online course	Will access courses mostly via computer	I can spend 1-2 hours a week	Recommended by someone else
896	Geelong	AU	1990 or later	Male	Student	First time on this type of online course	Will access courses mostly via computer	I can spend 1-2 hours a week	Recommended by someone else
898	Brisbane	AU	1960-1969	Female	Student	First time on this type of online course	Will access courses mostly via computer	I can spend 1-2 hours a week	Recommended by someone else
900	Melbourne	AU	1940-1959	Female	Other health professional	First time on this type of online course	Will access courses mostly via computer	I can spend 1-2 hours a week	Recommended by someone else
902	Sydney	AU	1990 or later	Female	Student	First time on this type of online course	Will access courses mostly via computer	I can spend 1-2 hours a week	Recommended by someone else
903	Geelong	AU	1990 or later	Female	Student	First time on this type of online course	Will access courses mostly via computer	I can spend 1-2 hours a week	Recommended by someone else
906	Mahebourg	MU	1980-1989	Female	Student	First time on this type of online course	Will access courses mostly via computer	I can spend 1-2 hours a week	Recommended by someone else
917	Newtown	AU	1990 or later	Female	Student	First time on this type of online course	Will access courses mostly via computer	I can spend 1-2 hours a week	Recommended by someone else
918	Geelong	AU	1980-1989	Female	Other	First time on this type of online course	Will access courses mostly via computer	I can spend 1-2 hours a week	Recommended by someone else
921		AU	1990 or later	Female	Student	First time on this type of online course	Will access courses mostly via computer	I can spend 1-2 hours a week	Recommended by someone else
934	Geelong	AU	1990 or later	Female	Student	First time on this type of online course	Will access courses mostly via computer	I can spend 1-2 hours a week	Recommended by someone else
935	Melbourne	AU	1980-1989	Female	Nurse/Midwife	First time on this type of online course	Will access courses mostly via computer	I can spend 1-2 hours a week	Recommended by someone else
938			1990 or later	Female	Other health professional	First time on this type of online course	Will access courses mostly via computer	I can spend 1-2 hours a week	Recommended by someone else
939	Cape Town	ZA	1990 or later	Female	Student	First time on this type of online course	Will access courses mostly via computer	I can spend 1-2 hours a week	Recommended by someone else
952	multan	PK	1990 or later	Female	Student	First time on this type of online course	Will access courses mostly via computer	I can spend 1-2 hours a week	Recommended by someone else
958	Karachi	PK	1990 or later	Female	Student	First time on this type of online course	Will access courses mostly via computer	I can spend 1-2 hours a week	Recommended by someone else
978	Melbourne	AU	1980-1989	Male	Student	First time on this type of online course	Will access courses mostly via computer	I can spend 1-2 hours a week	Recommended by someone else
980	Mill Park	AU	1990 or later	Female	Student	First time on this type of online course	Will access courses mostly via computer	I can spend 1-2 hours a week	Recommended by someone else
985	Geelong	AU	1970-1979	Female	Student	No information	Will access courses mostly via computer	I can spend 1-2 hours a week	Recommended by someone else
991		AU	1980-1989	Female	Student	First time on this type of online course	Will access courses mostly via computer	I can spend 1-2 hours a week	Recommended by someone else
992	Melbourne	AU	1990 or later	Female	Student	First time on this type of online course	Will access courses mostly via computer	I can spend 1-2 hours a week	Recommended by someone else
994			1990 or later	Female	Student	First time on this type of online course	Will access courses mostly via computer	I can spend 1-2 hours a week	Recommended by someone else
1003			1990 or later	Male	Student	No information	Will access courses mostly via computer	I can spend 1-2 hours a week	Recommended by someone else
1005	Hyderabad	PK	1990 or later	Male	Other health professional	First time on this type of online course	Will access courses mostly via computer	I can spend 1-2 hours a week	Recommended by someone else
1017	Multan	PK	1990 or later	Female	Student	First time on this type of online course	Will access courses mostly via computer	I can spend 1-2 hours a week	Recommended by someone else
1032	Sydney	AU	1980-1989	Female	Other health professional	First time on this type of online course	Will access courses mostly via computer	I can spend 1-2 hours a week	Recommended by someone else
1096		NG	1990 or later	Female	Other health professional	First time on this type of online course	Will access courses mostly via computer	I can spend 1-2 hours a week	Recommended by someone else
1108	London	GB	1980-1989	Female	Other health professional	First time on this type of online course	Will access courses mostly via computer	I can spend 1-2 hours a week	Recommended by someone else
1147			1970-1979	Female	Nurse/Midwife	First time on this type of online course	Will access courses mostly via computer	I can spend 1-2 hours a week	Recommended by someone else
1149	Brooklyn		1990 or later	Female	Student	First time on this type of online course	Will access courses mostly via computer	I can spend 1-2 hours a week	Recommended by someone else
1151	Buffalo	US	1970-1979	Male	Student	First time on this type of online course	Will access courses mostly via computer	I can spend 1-2 hours a week	Recommended by someone else
1152	Brighton	GB	1990 or later	Male	Other	First time on this type of online course	Will access courses mostly via computer	I can spend 1-2 hours a week	Recommended by someone else
1154			1980-1989	Male	Student	Previous Peoples-uni student	Will access courses mostly via computer	I can spend 1-2 hours a week	Recommended by someone else
1157	Addis Abeba/bale	ET	1980-1989	Male	Nurse/Midwife	Previous Peoples-uni student	Will access courses mostly via computer	I can spend 1-2 hours a week	Recommended by someone else
1159	Geelong	AU	1970-1979	Female	Other health professional	First time on this type of online course	Will access courses mostly via computer	I can spend 1-2 hours a week	Recommended by someone else
1168	Sydney NSW	AU	1960-1969	Female	Nurse/Midwife	First time on this type of online course	Will access courses mostly via computer	I can spend 1-2 hours a week	Recommended by someone else
1175	Luxembourg	LU	1980-1989	Male	Other	First time on this type of online course	Will access courses mostly via computer	I can spend 1-2 hours a week	Recommended by someone else
1176	Conakry	GN	1980-1989	Male	Other health professional	Previous other MOOC student	Will access courses mostly via computer	I can spend 1-2 hours a week	Recommended by someone else
1178	NAIROBI	KE	1980-1989	Male	Other health professional	First time on this type of online course	Will access courses mostly via computer	I can spend 1-2 hours a week	Recommended by someone else
1192	Aberystwyth	GB	1960-1969	Male	Other health professional	First time on this type of online course	Will access courses mostly via computer	I can spend 1-2 hours a week	Recommended by someone else
1196	Shetland	GB	1980-1989	Female	Other health professional	First time on this type of online course	Will access courses mostly via computer	I can spend 1-2 hours a week	Recommended by someone else
1214	Anand	IN	1970-1979	Male	Other health professional	First time on this type of online course	Will access courses mostly via computer	I can spend 1-2 hours a week	Recommended by someone else
1219	Welling	GB	1940-1959	Female	Nurse/Midwife	First time on this type of online course	Will access courses mostly via computer	I can spend 1-2 hours a week	Recommended by someone else
1223	Rohtak	IN	1960-1969	Male	Medical practitioner - clinical	First time on this type of online course	Will access courses mostly via computer	I can spend 1-2 hours a week	Recommended by someone else
1240	Innerleithen	GB	1970-1979	Male	Student	First time on this type of online course	Will access courses mostly via computer	I can spend 1-2 hours a week	Recommended by someone else
1255		GB	1980-1989	Female	Student	Previous other MOOC student	Will access courses mostly via computer	I can spend 1-2 hours a week	Recommended by someone else
1264	Bangkok	TH	1970-1979	Female	Other health professional	First time on this type of online course	Will access courses mostly via computer	I can spend 1-2 hours a week	Recommended by someone else
1271		GB	1970-1979	Female	Other	First time on this type of online course	Will access courses mostly via computer	I can spend 1-2 hours a week	Recommended by someone else
1275	Weston Super Mare	GB	1960-1969	Female	Other health professional	First time on this type of online course	Will access courses mostly via computer	I can spend 1-2 hours a week	Recommended by someone else
1283	Queensland	AU	1980-1989	Female	Nurse/Midwife	No information	Will access courses mostly via computer	I can spend 1-2 hours a week	Recommended by someone else
1284	Brisbane	AU	1990 or later	Female	Other health professional	First time on this type of online course	Will access courses mostly via computer	I can spend 1-2 hours a week	Recommended by someone else
1285	Brisbane	AU	1970-1979	Female	Nurse/Midwife	First time on this type of online course	Will access courses mostly via computer	I can spend 1-2 hours a week	Recommended by someone else
1290	Brisbane	AU	1980-1989	Male	Student	First time on this type of online course	Will access courses mostly via computer	I can spend 1-2 hours a week	Recommended by someone else
1293	Brisbane	AU	1990 or later	Female	Other health professional	First time on this type of online course	Will access courses mostly via computer	I can spend 1-2 hours a week	Recommended by someone else
1295	Cranebrook	AU	1960-1969	Male	Nurse/Midwife	Previous other MOOC student	Will access courses mostly via computer	I can spend 1-2 hours a week	Recommended by someone else
1326	Perth	AU	1970-1979	Female	Nurse/Midwife	First time on this type of online course	Will access courses mostly via computer	I can spend 1-2 hours a week	Recommended by someone else
1332	Brisbane	AU	1960-1969	Female	Nurse/Midwife	First time on this type of online course	Will access courses mostly via computer	I can spend 1-2 hours a week	Recommended by someone else
1337	perth	AU	1940-1959	Female	Nurse/Midwife	First time on this type of online course	Will access courses mostly via computer	I can spend 1-2 hours a week	Recommended by someone else
1351	Townsville	AU	1990 or later	Female	Nurse/Midwife	First time on this type of online course	Will access courses mostly via computer	I can spend 1-2 hours a week	Recommended by someone else
1382	stafford	GB	1970-1979	Male	Other health professional	First time on this type of online course	Will access courses mostly via computer	I can spend 1-2 hours a week	Recommended by someone else
1386	Worcester	GB	1960-1969	Male	Other health professional	Previous other MOOC student	Will access courses mostly via computer	I can spend 1-2 hours a week	Recommended by someone else
1387			1980-1989	Male	Medical practitioner - non-clinical	First time on this type of online course	Will access courses mostly via computer	I can spend 1-2 hours a week	Recommended by someone else
1393	Oldbury	GB	1970-1979	Female	Other health professional	First time on this type of online course	Will access courses mostly via computer	I can spend 1-2 hours a week	Recommended by someone else
1395	Birmingham	GB	1970-1979	Female	Other	First time on this type of online course	Will access courses mostly via computer	I can spend 1-2 hours a week	Recommended by someone else
1400		GB	1990 or later	Female	Other	No information	Will access courses mostly via computer	I can spend 1-2 hours a week	Recommended by someone else
1401	Birmingham	GB	1960-1969	Female	Other health professional	First time on this type of online course	Will access courses mostly via computer	I can spend 1-2 hours a week	Recommended by someone else
1402	nottingham	GB	1960-1969	Female	Other health professional	First time on this type of online course	Will access courses mostly via computer	I can spend 1-2 hours a week	Recommended by someone else
1406			No information	No information	Other health professional	Previous other MOOC student	Will access courses mostly via computer	I can spend 1-2 hours a week	Recommended by someone else
1409		GB	1980-1989	Female	Other	First time on this type of online course	Will access courses mostly via computer	I can spend 1-2 hours a week	Recommended by someone else
1411	Walsall	GB	1980-1989	No information	Nurse/Midwife	First time on this type of online course	Will access courses mostly via computer	I can spend 1-2 hours a week	Recommended by someone else
1417	Trowbridge	GB	1960-1969	Female	Other health professional	Previous Peoples-uni student	Will access courses mostly via computer	I can spend 1-2 hours a week	Recommended by someone else
1419	Shrewsbury	GB	1970-1979	Female	Other	First time on this type of online course	Will access courses mostly via computer	I can spend 1-2 hours a week	Recommended by someone else
1421	Worcester	GB	1940-1959	Male	Other	First time on this type of online course	Will access courses mostly via computer	I can spend 1-2 hours a week	Recommended by someone else
1425	Kabul	AF	1970-1979	Male	Medical practitioner - non-clinical	Previous Peoples-uni student	Will access courses mostly via computer	I can spend 1-2 hours a week	Recommended by someone else
1455		GB	1980-1989	Female	Other health professional	First time on this type of online course	Will access courses mostly via computer	I can spend 1-2 hours a week	Recommended by someone else
1459	Oldham	GB	1980-1989	Female	Other	First time on this type of online course	Will access courses mostly via computer	I can spend 1-2 hours a week	Recommended by someone else
1463	Wolverhampton	GB	1970-1979	Male	Other health professional	First time on this type of online course	Will access courses mostly via computer	I can spend 1-2 hours a week	Recommended by someone else
1467	Rugeley	GB	1960-1969	Male	Other health professional	First time on this type of online course	Will access courses mostly via computer	I can spend 1-2 hours a week	Recommended by someone else
1478	Kampala	UG	1980-1989	Male	Other	Previous other MOOC student	Will access courses mostly via computer	I can spend 1-2 hours a week	Recommended by someone else
1488	New York	US	1980-1989	Male	Medical practitioner - clinical	First time on this type of online course	Will access courses mostly via computer	I can spend 1-2 hours a week	Recommended by someone else
1490		IN	1980-1989	Female	Medical practitioner - non-clinical	Previous other MOOC student	Will access courses mostly via computer	I can spend 1-2 hours a week	Recommended by someone else
1493	Chester	GB	1980-1989	Female	Other	First time on this type of online course	Will access courses mostly via computer	I can spend 1-2 hours a week	Recommended by someone else
1496	kampala	UG	1990 or later	Female	Student	No information	Will access courses mostly via computer	I can spend 1-2 hours a week	Recommended by someone else
1499	Coventry	GB	1970-1979	Female	Other health professional	First time on this type of online course	Will access courses mostly via computer	I can spend 1-2 hours a week	Recommended by someone else
1500			1970-1979	Female	Other health professional	First time on this type of online course	Will access courses mostly via computer	I can spend 1-2 hours a week	Recommended by someone else
1508	Coventry	GB	1960-1969	Female	Other health professional	First time on this type of online course	Will access courses mostly via computer	I can spend 1-2 hours a week	Recommended by someone else
1517	Gaborone	BW	No information	Male	Medical practitioner - clinical	First time on this type of online course	Will access courses mostly via computer	I can spend 1-2 hours a week	Recommended by someone else
1530	Gaborone	BW	1970-1979	Male	Medical practitioner - clinical	Previous other MOOC student	Will access courses mostly via computer	I can spend 1-2 hours a week	Recommended by someone else
1550			1980-1989	Female	Other	First time on this type of online course	Will access courses mostly via computer	I can spend 1-2 hours a week	Recommended by someone else
1551		DE	1990 or later	Female	Student	Previous other MOOC student	Will access courses mostly via computer	I can spend 1-2 hours a week	Recommended by someone else
1558		GB	1970-1979	Female	Other health professional	First time on this type of online course	Will access courses mostly via computer	I can spend 1-2 hours a week	Recommended by someone else
1563			1990 or later	Female	Student	First time on this type of online course	Will access courses mostly via computer	I can spend 1-2 hours a week	Recommended by someone else
1583	Astana	KZ	1970-1979	Female	Other health professional	Previous other MOOC student	Will access courses mostly via computer	I can spend 1-2 hours a week	Recommended by someone else
1592	Salford	GB	1970-1979	Male	Other health professional	First time on this type of online course	Will access courses mostly via computer	I can spend 1-2 hours a week	Recommended by someone else
1597	Anuradhapura	LK	1980-1989	Female	Medical practitioner - non-clinical	Previous other MOOC student	Will access courses mostly via computer	I can spend 1-2 hours a week	Recommended by someone else
1601	Nairobi	KE	1970-1979	Male	Medical practitioner - non-clinical	Previous other MOOC student	Will access courses mostly via computer	I can spend 1-2 hours a week	Recommended by someone else
1650	Hobart	AU	1960-1969	Male	Medical practitioner - clinical	Previous other MOOC student	Will access courses mostly via computer	I can spend 1-2 hours a week	Recommended by someone else
1663	Beirut	LB	1980-1989	Female	Nurse/Midwife	First time on this type of online course	Will access courses mostly via computer	I can spend 1-2 hours a week	Recommended by someone else
1665	Rugeley	GB	1960-1969	Male	Other	First time on this type of online course	Will access courses mostly via computer	I can spend 1-2 hours a week	Recommended by someone else
1667	Beirut	LB	1980-1989	Female	Nurse/Midwife	Previous other MOOC student	Will access courses mostly via computer	I can spend 1-2 hours a week	Recommended by someone else
1668		LB	1960-1969	Female	Nurse/Midwife	First time on this type of online course	Will access courses mostly via computer	I can spend 1-2 hours a week	Recommended by someone else
897	Wantirna South	AU	1990 or later	Female	Student	First time on this type of online course	No information	I can spend 1-2 hours a week	Recommended by someone else
976	Faisalabad	PK	1990 or later	Male	Student	First time on this type of online course	No information	I can spend 1-2 hours a week	Recommended by someone else
1398	Warwickshire	GB	1990 or later	Female	Student	First time on this type of online course	No information	I can spend 1-2 hours a week	Recommended by someone else
660	Lusaka	ZM	1960-1969	Male	Other health professional	Previous Peoples-uni student	Will access courses mostly via tablet	No information	Other
655	Lilongwe	MW	1980-1989	Male	Other health professional	Previous other MOOC student	Will access courses mostly via computer	No information	Other
741	crib point	AU	1980-1989	Female	Student	No information	Will access courses mostly via computer	No information	Other
912	Sydney	AU	1990 or later	Male	Student	First time on this type of online course	Will access courses mostly via computer	No information	Other
1016	Jazan	SD	1960-1969	No information	Medical practitioner - non-clinical	No information	Will access courses mostly via computer	No information	Other
1085		ET	1970-1979	Male	No information	Previous Peoples-uni student	Will access courses mostly via computer	No information	Other
1265	Johannesburg	ZA	1960-1969	Female	Other health professional	First time on this type of online course	Will access courses mostly via computer	No information	Other
1589	Bremen	DE	1990 or later	Female	Student	First time on this type of online course	Will access courses mostly via computer	No information	Other
1637			1970-1979	Female	Medical practitioner - non-clinical	Previous other MOOC student	Will access courses mostly via computer	No information	Other
835	Box Hill South	AU	1990 or later	Female	Student	No information	No information	No information	Other
582	stratford Upon Avon	GB	1940-1959	Female	Other health professional	Previous Peoples-uni student	Will access courses mostly via tablet	I can spend more than 4 hours a week	Other
708	Sydney	AU	1980-1989	Female	Student	No information	Will access courses mostly via computer	I can spend more than 4 hours a week	Other
731	Melbourne	AU	1990 or later	Female	Student	No information	Will access courses mostly via computer	I can spend more than 4 hours a week	Other
749		AU	1970-1979	Female	Student	Previous Peoples-uni student	Will access courses mostly via computer	I can spend more than 4 hours a week	Other
778	Tugun	AU	1980-1989	Female	Other health professional	Previous other MOOC student	Will access courses mostly via computer	I can spend more than 4 hours a week	Other
783			1990 or later	Female	Nurse/Midwife	No information	Will access courses mostly via computer	I can spend more than 4 hours a week	Other
813	Melbourne	AU	1990 or later	Female	Student	First time on this type of online course	Will access courses mostly via computer	I can spend more than 4 hours a week	Other
814	Melbourne	AU	1980-1989	Male	Student	No information	Will access courses mostly via computer	I can spend more than 4 hours a week	Other
842	melbourne	AU	1990 or later	Female	Student	First time on this type of online course	Will access courses mostly via computer	I can spend more than 4 hours a week	Other
990	melbourne	AU	1980-1989	Female	Student	First time on this type of online course	Will access courses mostly via computer	I can spend more than 4 hours a week	Other
1060	Cotonou	BJ	1980-1989	Male	Other health professional	First time on this type of online course	Will access courses mostly via computer	I can spend more than 4 hours a week	Other
1069	colchester	GB	1960-1969	Female	Other health professional	Previous other MOOC student	Will access courses mostly via computer	I can spend more than 4 hours a week	Other
1090	Addis Ababa	ET	1970-1979	Male	Other	First time on this type of online course	Will access courses mostly via computer	I can spend more than 4 hours a week	Other
1225	BLANTYRE	MW	1970-1979	Male	Other health professional	Previous Peoples-uni student	Will access courses mostly via computer	I can spend more than 4 hours a week	Other
1273		IQ	1970-1979	Male	Other health professional	First time on this type of online course	Will access courses mostly via computer	I can spend more than 4 hours a week	Other
1384	Oldbury	GB	1980-1989	No information	Other	First time on this type of online course	Will access courses mostly via computer	I can spend more than 4 hours a week	Other
1566		PE	1970-1979	Female	Other health professional	Previous other MOOC student	Will access courses mostly via computer	I can spend more than 4 hours a week	Other
1577	N'Djamena	TD	1980-1989	Male	Other	First time on this type of online course	Will access courses mostly via computer	I can spend more than 4 hours a week	Other
1660			1990 or later	Male	Other health professional	First time on this type of online course	Will access courses mostly via computer	I can spend more than 4 hours a week	Other
860	addis ababa	ET	1970-1979	Male	Medical practitioner - non-clinical	First time on this type of online course	No information	I can spend more than 4 hours a week	Other
575	Limassol	CY	1970-1979	Male	Other	No information	Will access courses mostly via tablet	I can spend less than 1 hour a week	Other
578	Manchester	GB	1960-1969	Male	Other health professional	Previous other MOOC student	Will access courses mostly via tablet	I can spend less than 1 hour a week	Other
979			1990 or later	Male	Student	First time on this type of online course	Will access courses mostly via tablet	I can spend less than 1 hour a week	Other
1642	Wilmslow	GB	1970-1979	Male	Other	First time on this type of online course	Will access courses mostly via tablet	I can spend less than 1 hour a week	Other
589	Lahore	PK	1970-1979	Male	Medical practitioner - clinical	Previous Peoples-uni student	Will access courses mostly via computer	I can spend less than 1 hour a week	Other
645		UG	1970-1979	Female	Other health professional	No information	Will access courses mostly via computer	I can spend less than 1 hour a week	Other
649			1970-1979	Female	Other health professional	No information	Will access courses mostly via computer	I can spend less than 1 hour a week	Other
727			1980-1989	Female	Student	No information	Will access courses mostly via computer	I can spend less than 1 hour a week	Other
765	Melbourne	AU	1960-1969	Female	Nurse/Midwife	Previous Peoples-uni student	Will access courses mostly via computer	I can spend less than 1 hour a week	Other
942	Islamabad	PK	1990 or later	Female	Student	First time on this type of online course	Will access courses mostly via computer	I can spend less than 1 hour a week	Other
1027	Varese	IT	1940-1959	Male	Medical practitioner - clinical	First time on this type of online course	Will access courses mostly via computer	I can spend less than 1 hour a week	Other
1078		AU	1960-1969	Female	Other	No information	Will access courses mostly via computer	I can spend less than 1 hour a week	Other
1150	Buffalo	US	1990 or later	Male	Student	First time on this type of online course	Will access courses mostly via computer	I can spend less than 1 hour a week	Other
1212	Wellington	NZ	1940-1959	Male	Medical practitioner - non-clinical	First time on this type of online course	Will access courses mostly via computer	I can spend less than 1 hour a week	Other
1227	Sydney	AU	1940-1959	Male	Medical practitioner - clinical	Previous other MOOC student	Will access courses mostly via computer	I can spend less than 1 hour a week	Other
1288			1960-1969	Male	Nurse/Midwife	Previous Peoples-uni student	Will access courses mostly via computer	I can spend less than 1 hour a week	Other
1414	Hereford	GB	1940-1959	Female	Other	First time on this type of online course	Will access courses mostly via computer	I can spend less than 1 hour a week	Other
1462			1980-1989	Female	Other health professional	First time on this type of online course	Will access courses mostly via computer	I can spend less than 1 hour a week	Other
1629	Winchester	GB	1940-1959	Male	Other health professional	First time on this type of online course	Will access courses mostly via computer	I can spend less than 1 hour a week	Other
1015	Benin City	NG	1980-1989	Male	Other	Previous other MOOC student	Will access courses mostly via phone	I can spend 3-4 hours a week	Other
1476	Igarra	NG	1970-1979	Male	Medical practitioner - clinical	First time on this type of online course	Will access courses mostly via phone	I can spend 3-4 hours a week	Other
1588	Aure	NG	1980-1989	Male	Nurse/Midwife	Previous other MOOC student	Will access courses mostly via phone	I can spend 3-4 hours a week	Other
541	cairo	EG	1980-1989	Male	Medical practitioner - non-clinical	No information	Will access courses mostly via computer	I can spend 3-4 hours a week	Other
568	Islamabad	PK	1960-1969	Male	Medical practitioner - non-clinical	No information	Will access courses mostly via computer	I can spend 3-4 hours a week	Other
606	Lucknow	IN	1970-1979	Male	Other health professional	No information	Will access courses mostly via computer	I can spend 3-4 hours a week	Other
617	Burnley	GB	1970-1979	Female	Student	No information	Will access courses mostly via computer	I can spend 3-4 hours a week	Other
666	Maputo	MZ	1970-1979	Male	Other	Previous other MOOC student	Will access courses mostly via computer	I can spend 3-4 hours a week	Other
700	Sydney	AU	1990 or later	Female	Student	No information	Will access courses mostly via computer	I can spend 3-4 hours a week	Other
742	melbourne	AU	1990 or later	Male	Student	No information	Will access courses mostly via computer	I can spend 3-4 hours a week	Other
832	Melbourne	AU	1990 or later	Female	Student	First time on this type of online course	Will access courses mostly via computer	I can spend 3-4 hours a week	Other
837	Sydney	AU	1990 or later	Female	Student	First time on this type of online course	Will access courses mostly via computer	I can spend 3-4 hours a week	Other
852	Highton	AU	1990 or later	Female	Student	First time on this type of online course	Will access courses mostly via computer	I can spend 3-4 hours a week	Other
867	Tank	PK	1970-1979	Male	Medical practitioner - non-clinical	First time on this type of online course	Will access courses mostly via computer	I can spend 3-4 hours a week	Other
868	Grovedale	AU	1990 or later	Female	Nurse/Midwife	No information	Will access courses mostly via computer	I can spend 3-4 hours a week	Other
877	Shepparton North	AU	1970-1979	Female	Other	First time on this type of online course	Will access courses mostly via computer	I can spend 3-4 hours a week	Other
889		AU	1990 or later	Female	Other health professional	First time on this type of online course	Will access courses mostly via computer	I can spend 3-4 hours a week	Other
933	Broken Hill	AU	1960-1969	Female	Student	First time on this type of online course	Will access courses mostly via computer	I can spend 3-4 hours a week	Other
1007		AU	1990 or later	Female	Student	First time on this type of online course	Will access courses mostly via computer	I can spend 3-4 hours a week	Other
1019	Massy	FR	1960-1969	Female	Nurse/Midwife	Previous Peoples-uni student	Will access courses mostly via computer	I can spend 3-4 hours a week	Other
1020	DANDENONG	AU	1980-1989	Male	Student	First time on this type of online course	Will access courses mostly via computer	I can spend 3-4 hours a week	Other
1092	Khartoum	SD	1980-1989	Female	Other health professional	First time on this type of online course	Will access courses mostly via computer	I can spend 3-4 hours a week	Other
1166	Mzuzu	MW	1980-1989	Male	Other health professional	First time on this type of online course	Will access courses mostly via computer	I can spend 3-4 hours a week	Other
1200	Manipal	IN	1970-1979	Male	Medical practitioner - non-clinical	First time on this type of online course	Will access courses mostly via computer	I can spend 3-4 hours a week	Other
1232			1980-1989	Female	Other health professional	First time on this type of online course	Will access courses mostly via computer	I can spend 3-4 hours a week	Other
1237	Aberdeen	GB	1990 or later	Female	Other health professional	First time on this type of online course	Will access courses mostly via computer	I can spend 3-4 hours a week	Other
1472	Johannesburg	ZA	1960-1969	Male	Medical practitioner - non-clinical	No information	Will access courses mostly via computer	I can spend 3-4 hours a week	Other
1625			1980-1989	Male	Student	Previous Peoples-uni student	Will access courses mostly via computer	I can spend 3-4 hours a week	Other
744	Melbourne	AU	1980-1989	Female	Other health professional	No information	Will access courses mostly via tablet	I can spend 1-2 hours a week	Other
774	hallam	AU	1980-1989	Female	Nurse/Midwife	Previous Peoples-uni student	Will access courses mostly via tablet	I can spend 1-2 hours a week	Other
823	Melbourne	AU	1980-1989	Female	Student	First time on this type of online course	Will access courses mostly via tablet	I can spend 1-2 hours a week	Other
1002	Newcastle Upon Tyne	GB	1970-1979	Female	Other health professional	First time on this type of online course	Will access courses mostly via tablet	I can spend 1-2 hours a week	Other
1210			1980-1989	Female	Medical practitioner - non-clinical	First time on this type of online course	Will access courses mostly via tablet	I can spend 1-2 hours a week	Other
1231		IM	1980-1989	Female	Other	First time on this type of online course	Will access courses mostly via tablet	I can spend 1-2 hours a week	Other
891	Sutherland NSW	AU	1980-1989	Female	Other	First time on this type of online course	Will access courses mostly via phone	I can spend 1-2 hours a week	Other
1086	Yaounde	CM	1980-1989	Male	Other health professional	Previous Peoples-uni student	Will access courses mostly via phone	I can spend 1-2 hours a week	Other
1184	Falmouth	GB	1970-1979	Female	Other health professional	First time on this type of online course	Will access courses mostly via phone	I can spend 1-2 hours a week	Other
1195	london	GB	1980-1989	Female	Other	First time on this type of online course	Will access courses mostly via phone	I can spend 1-2 hours a week	Other
1268	Glasgow	GB	1980-1989	Female	Other health professional	First time on this type of online course	Will access courses mostly via phone	I can spend 1-2 hours a week	Other
519	PHOENIX	US	1960-1969	Female	Other health professional	No information	Will access courses mostly via computer	I can spend 1-2 hours a week	Other
551	Amman	JO	1990 or later	Female	Other health professional	No information	Will access courses mostly via computer	I can spend 1-2 hours a week	Other
585	's-Hertogenbosch	NL	1980-1989	Female	Other health professional	No information	Will access courses mostly via computer	I can spend 1-2 hours a week	Other
593	Jaipur	IN	1970-1979	Female	No information	Previous Peoples-uni student	Will access courses mostly via computer	I can spend 1-2 hours a week	Other
648	cape town	ZA	1960-1969	Male	Other	No information	Will access courses mostly via computer	I can spend 1-2 hours a week	Other
654	Barcelona	ES	1940-1959	Male	Medical practitioner - non-clinical	No information	Will access courses mostly via computer	I can spend 1-2 hours a week	Other
685	Sydney	AU	1990 or later	Female	Student	Previous other MOOC student	Will access courses mostly via computer	I can spend 1-2 hours a week	Other
687	sydney	AU	1960-1969	Male	Other health professional	No information	Will access courses mostly via computer	I can spend 1-2 hours a week	Other
697	Sydney	AU	1970-1979	Male	Other health professional	No information	Will access courses mostly via computer	I can spend 1-2 hours a week	Other
719			1970-1979	Female	Other	No information	Will access courses mostly via computer	I can spend 1-2 hours a week	Other
725	caulfield north	AU	1990 or later	Female	Nurse/Midwife	Previous Peoples-uni OOC student	Will access courses mostly via computer	I can spend 1-2 hours a week	Other
740	Lynbrook/ Victoria	AU	1960-1969	Female	Nurse/Midwife	Previous Peoples-uni student	Will access courses mostly via computer	I can spend 1-2 hours a week	Other
748	Sunshine North	AU	1980-1989	Female	Student	No information	Will access courses mostly via computer	I can spend 1-2 hours a week	Other
758	Melbourne	AU	1980-1989	Female	Other	Previous Peoples-uni student	Will access courses mostly via computer	I can spend 1-2 hours a week	Other
782	melbourne	AU	1990 or later	Female	Student	No information	Will access courses mostly via computer	I can spend 1-2 hours a week	Other
786	melbourne	AU	1980-1989	Female	Medical practitioner - clinical	No information	Will access courses mostly via computer	I can spend 1-2 hours a week	Other
794	Adelaide	AU	1980-1989	Male	Medical practitioner - clinical	Previous other MOOC student	Will access courses mostly via computer	I can spend 1-2 hours a week	Other
801		AU	1980-1989	Female	Student	Previous Peoples-uni student	Will access courses mostly via computer	I can spend 1-2 hours a week	Other
834	Melbourne	AU	1990 or later	Female	Other	Previous Peoples-uni student	Will access courses mostly via computer	I can spend 1-2 hours a week	Other
846	Hamilton	AU	1990 or later	Female	Student	First time on this type of online course	Will access courses mostly via computer	I can spend 1-2 hours a week	Other
851	Melbourne	AU	1990 or later	Female	Student	First time on this type of online course	Will access courses mostly via computer	I can spend 1-2 hours a week	Other
853	Melbourne	AU	1970-1979	Female	Other health professional	Previous Peoples-uni student	Will access courses mostly via computer	I can spend 1-2 hours a week	Other
872		AU	1990 or later	Female	Student	First time on this type of online course	Will access courses mostly via computer	I can spend 1-2 hours a week	Other
904	Melbourne	AU	1980-1989	Female	Other	First time on this type of online course	Will access courses mostly via computer	I can spend 1-2 hours a week	Other
908	VIC	AU	1990 or later	Female	Student	Previous other MOOC student	Will access courses mostly via computer	I can spend 1-2 hours a week	Other
910	Franklin	AU	1970-1979	Female	Student	First time on this type of online course	Will access courses mostly via computer	I can spend 1-2 hours a week	Other
915	Melbourne	AU	1990 or later	Female	Student	First time on this type of online course	Will access courses mostly via computer	I can spend 1-2 hours a week	Other
929			1980-1989	No information	Other	First time on this type of online course	Will access courses mostly via computer	I can spend 1-2 hours a week	Other
945	Mulgrave	AU	1990 or later	Female	Nurse/Midwife	First time on this type of online course	Will access courses mostly via computer	I can spend 1-2 hours a week	Other
947	Geelong		1990 or later	Female	Student	First time on this type of online course	Will access courses mostly via computer	I can spend 1-2 hours a week	Other
951	shorkot	PK	1990 or later	Male	Other health professional	First time on this type of online course	Will access courses mostly via computer	I can spend 1-2 hours a week	Other
957	Melbourne	AU	1980-1989	No information	Student	First time on this type of online course	Will access courses mostly via computer	I can spend 1-2 hours a week	Other
972	wollongong	AU	1940-1959	Female	Nurse/Midwife	First time on this type of online course	Will access courses mostly via computer	I can spend 1-2 hours a week	Other
975	Ocean Grove	AU	1970-1979	Female	Student	First time on this type of online course	Will access courses mostly via computer	I can spend 1-2 hours a week	Other
977	Calmore	GB	1990 or later	Female	Student	First time on this type of online course	Will access courses mostly via computer	I can spend 1-2 hours a week	Other
1008	Canberra	AU	1970-1979	Female	Other health professional	First time on this type of online course	Will access courses mostly via computer	I can spend 1-2 hours a week	Other
1064	melbourne	AU	1980-1989	Male	Medical practitioner - clinical	First time on this type of online course	Will access courses mostly via computer	I can spend 1-2 hours a week	Other
1066	St Kilda	AU	1970-1979	Male	Nurse/Midwife	First time on this type of online course	Will access courses mostly via computer	I can spend 1-2 hours a week	Other
1083	Harare	ZW	1960-1969	Female	Medical practitioner - clinical	First time on this type of online course	Will access courses mostly via computer	I can spend 1-2 hours a week	Other
1107			1970-1979	Female	Nurse/Midwife	First time on this type of online course	Will access courses mostly via computer	I can spend 1-2 hours a week	Other
1134	koroit	AU	1970-1979	Female	Nurse/Midwife	First time on this type of online course	Will access courses mostly via computer	I can spend 1-2 hours a week	Other
1153	Geelong	AU	1980-1989	Female	Nurse/Midwife	No information	Will access courses mostly via computer	I can spend 1-2 hours a week	Other
1238	Halifax	CA	1940-1959	Male	Other	First time on this type of online course	Will access courses mostly via computer	I can spend 1-2 hours a week	Other
1245	Dalrymple	GB	1970-1979	Male	Other health professional	First time on this type of online course	Will access courses mostly via computer	I can spend 1-2 hours a week	Other
1247	London	GB	1940-1959	Male	Other health professional	Previous other MOOC student	Will access courses mostly via computer	I can spend 1-2 hours a week	Other
1251	Birmingham	GB	1970-1979	Female	Other	First time on this type of online course	Will access courses mostly via computer	I can spend 1-2 hours a week	Other
1254	Luton	GB	1980-1989	Male	Other	First time on this type of online course	Will access courses mostly via computer	I can spend 1-2 hours a week	Other
1306	brisbane	AU	1960-1969	Male	Medical practitioner - clinical	First time on this type of online course	Will access courses mostly via computer	I can spend 1-2 hours a week	Other
1323	Armidale	AU	1960-1969	Female	Nurse/Midwife	First time on this type of online course	Will access courses mostly via computer	I can spend 1-2 hours a week	Other
1399	WR5 2NP	GB	1960-1969	Female	Other health professional	First time on this type of online course	Will access courses mostly via computer	I can spend 1-2 hours a week	Other
1403	Debre Berhan	ET	1980-1989	Male	Other	Previous Peoples-uni student	Will access courses mostly via computer	I can spend 1-2 hours a week	Other
1447	Coventry	GB	1970-1979	Male	Other	First time on this type of online course	Will access courses mostly via computer	I can spend 1-2 hours a week	Other
1458	Kigali	RW	1940-1959	Female	Nurse/Midwife	First time on this type of online course	Will access courses mostly via computer	I can spend 1-2 hours a week	Other
1465	Worcester	US	1970-1979	Male	Medical practitioner - non-clinical	First time on this type of online course	Will access courses mostly via computer	I can spend 1-2 hours a week	Other
1468			1980-1989	Male	Medical practitioner - non-clinical	First time on this type of online course	Will access courses mostly via computer	I can spend 1-2 hours a week	Other
1560	Kolkata	IN	1970-1979	Male	Other	First time on this type of online course	Will access courses mostly via computer	I can spend 1-2 hours a week	Other
1594	Hooghly	IN	1970-1979	Male	Other health professional	First time on this type of online course	Will access courses mostly via computer	I can spend 1-2 hours a week	Other
1653	Nairobi	KE	1960-1969	Female	Medical practitioner - non-clinical	First time on this type of online course	Will access courses mostly via computer	I can spend 1-2 hours a week	Other
124	New Delhi	IN	1980-1989	Female	Other health professional	Previous Peoples-uni student	Will access courses mostly via computer	No information	No information
500	Addis Ababa	ET	1970-1979	Male	Other health professional	Previous Peoples-uni student	Will access courses mostly via computer	No information	No information
669	Holsbeek	BE	1990 or later	Male	Student	No information	Will access courses mostly via computer	No information	No information
17	Manchester	GB	1940-1959	Male	No information	No information	No information	No information	No information
459	Valhalla	US	No information	No information	No information	No information	No information	No information	No information
562	Llandaff, Cardiff	GB	No information	No information	No information	No information	No information	No information	No information
603	London	GB	1970-1979	Female	Medical practitioner - clinical	No information	No information	No information	No information
605	Southampton	GB	No information	No information	No information	No information	No information	No information	No information
664	Nottingham	GB	No information	No information	No information	No information	No information	No information	No information
667		GB	No information	No information	No information	No information	No information	No information	No information
1037			No information	Male	Medical practitioner - clinical	First time on this type of online course	No information	No information	No information
1116	Oxford	GB	No information	No information	No information	No information	No information	No information	No information
1158	London	GB	No information	No information	No information	No information	No information	No information	No information
1197	Rome	IT	1960-1969	Female	Medical practitioner - non-clinical	No information	No information	No information	No information
1220	Birmingham	GB	1940-1959	Female	No information	No information	No information	No information	No information
1234	Gloucestershire	GB	No information	Female	No information	No information	No information	No information	No information
1294	Brisbane	AU	1940-1959	Female	Other health professional	First time on this type of online course	No information	No information	No information
1367	Kampala	UG	1990 or later	Male	Medical practitioner - clinical	First time on this type of online course	No information	No information	No information
1460			1960-1969	No information	No information	No information	No information	No information	No information
1536	London	GB	1970-1979	Female	Other	No information	No information	No information	No information
1545	Newport	GB	No information	No information	No information	No information	No information	No information	No information
1564	Harare	ZW	1960-1969	Male	Other health professional	First time on this type of online course	Will access courses mostly via phone	I can spend more than 4 hours a week	No information
521	Port-au-Prince	HT	1980-1989	No information	Medical practitioner - clinical	Previous other MOOC student	Will access courses mostly via computer	I can spend more than 4 hours a week	No information
566	Dar es salaam	TZ	1970-1979	Male	Other health professional	Previous Peoples-uni student	Will access courses mostly via computer	I can spend more than 4 hours a week	No information
1089		IN	1980-1989	Male	Student	First time on this type of online course	Will access courses mostly via computer	I can spend more than 4 hours a week	No information
1353	Ibadan	NG	1970-1979	Male	Student	First time on this type of online course	Will access courses mostly via computer	I can spend more than 4 hours a week	No information
1396	London	GB	1970-1979	Female	Medical practitioner - clinical	Previous other MOOC student	Will access courses mostly via computer	I can spend more than 4 hours a week	No information
1573	Calabar	NG	1980-1989	Male	Medical practitioner - non-clinical	First time on this type of online course	Will access courses mostly via computer	I can spend more than 4 hours a week	No information
506	Delhi	IN	1980-1989	No information	Other	No information	Will access courses mostly via computer	I can spend less than 1 hour a week	No information
751	Mont Albert North	AU	1940-1959	Female	No information	No information	Will access courses mostly via computer	I can spend less than 1 hour a week	No information
829	Melbourne	AU	1960-1969	Male	Nurse/Midwife	First time on this type of online course	Will access courses mostly via computer	I can spend less than 1 hour a week	No information
1243	Gloucester	GB	1940-1959	Male	Student	First time on this type of online course	Will access courses mostly via computer	I can spend 3-4 hours a week	No information
1244	Wimborne	GB	1940-1959	Female	Nurse/Midwife	First time on this type of online course	Will access courses mostly via computer	I can spend 3-4 hours a week	No information
1565	hyderabad	IN	1960-1969	Male	Medical practitioner - clinical	First time on this type of online course	Will access courses mostly via computer	I can spend 3-4 hours a week	No information
1501	Kafanchan	NG	1940-1959	Male	Nurse/Midwife	First time on this type of online course	Will access courses mostly via phone	I can spend 1-2 hours a week	No information
535	London	GB	1960-1969	Male	Medical practitioner - clinical	No information	Will access courses mostly via computer	I can spend 1-2 hours a week	No information
657	Gaborone	BW	1980-1989	Male	Medical practitioner - non-clinical	No information	Will access courses mostly via computer	I can spend 1-2 hours a week	No information
1474	Esbjerg	DK	1990 or later	Male	Student	Previous other MOOC student	Will access courses mostly via computer	I can spend 1-2 hours a week	No information
270	brooklyn	US	1970-1979	Female	Medical practitioner - hospital	No information	No information	No information
395	hamburg	US	1970-1979	Male	Medical practitioner - other	No information	No information	No information
396	Manchester	GB	No information	No information	No information	No information	No information	No information
428	Lusaka	ZM	No information	No information	No information	No information	No information	No information
435	Dammam	SA	No information	No information	No information	No information	No information	No information
412	Accra	GH	1980-1989	Male	Medical practitioner - hospital	No information	Will access courses mostly via tablet	I can spend more than 4 hours a week
421	Accra	GH	1980-1989	Male	Other health clinician	No information	Will access courses mostly via tablet	I can spend more than 4 hours a week
443	Rivers	NG	1980-1989	Male	Other health clinician	No information	Will access courses mostly via phone	I can spend more than 4 hours a week
397	Abuja	NG	1970-1979	Male	Medical practitioner - hospital	Previous other MOOC student	Will access courses mostly via computer	I can spend more than 4 hours a week
400			1980-1989	Male	Student	Previous other MOOC student	Will access courses mostly via computer	I can spend more than 4 hours a week
401	Accra	GH	1970-1979	Male	Student	No information	Will access courses mostly via computer	I can spend more than 4 hours a week
405	Brandon	GB	1940-1959	Male	Other	No information	Will access courses mostly via computer	I can spend more than 4 hours a week
438	Karachi	PK	1980-1989	Female	Other	No information	Will access courses mostly via computer	I can spend more than 4 hours a week
447	Kampala	UG	1970-1979	Male	Other health clinician	No information	Will access courses mostly via computer	I can spend more than 4 hours a week
462	Huddersfield	GB	No information	Male	Student	Previous Peoples-uni student	Will access courses mostly via computer	I can spend more than 4 hours a week
466	Teruel	ES	1970-1979	Female	Other health clinician	Previous Peoples-uni student	Will access courses mostly via computer	I can spend more than 4 hours a week
470	Sindo	KE	1970-1979	Male	Other	Previous other MOOC student	Will access courses mostly via computer	I can spend more than 4 hours a week
473	Massafra (TA)	IT	1970-1979	Male	No information	No information	Will access courses mostly via computer	I can spend more than 4 hours a week
480	Jijiga	ET	1980-1989	Male	Other	No information	Will access courses mostly via computer	I can spend more than 4 hours a week
482	Teruel	ES	1970-1979	Female	Other health clinician	No information	Will access courses mostly via computer	I can spend more than 4 hours a week
454	N'DJAMENA	TD	1970-1979	Male	Medical practitioner - other	Previous other MOOC student	No information	I can spend more than 4 hours a week
284	Geneva	CH	1940-1959	Female		Previous Peoples-uni student	Will access courses via phone	I can spend less than 1 hour a week
385	MAUN	BW	1960-1969	Male	Other health clinician	Previous Peoples-uni student	Will access courses via phone	I can spend less than 1 hour a week
357	Lahore	PK	1940-1959	Male	Medical practitioner - academic	Previous OOC student	Will access courses via computer	I can spend less than 1 hour a week
472	Yogyakarta	ID	No information	Male	Other	Previous other MOOC student	Will access courses mostly via phone	I can spend less than 1 hour a week
431	Norwich	GB	1970-1979	Female	Medical practitioner - hospital	No information	Will access courses mostly via computer	I can spend less than 1 hour a week
432	Lymm	GB	1980-1989	Female	Medical practitioner - hospital	No information	Will access courses mostly via computer	I can spend less than 1 hour a week
460	Bristol	GB	1960-1969	Male	Other	No information	Will access courses mostly via computer	I can spend less than 1 hour a week
409	harare	ZW	1980-1989	Female	Medical practitioner - hospital	Previous Peoples-uni student	Will access courses mostly via tablet	I can spend 3-4 hours a week
389	LUSAKA	ZM	1960-1969	Female	Other	No information	Will access courses mostly via computer	I can spend 3-4 hours a week
392	Anuradhapura	LK	1980-1989	Male	Medical practitioner - academic	Previous other MOOC student	Will access courses mostly via computer	I can spend 3-4 hours a week
407		DK	1970-1979	Female	Other	Previous other MOOC student	Will access courses mostly via computer	I can spend 3-4 hours a week
415	Kisumu	KE	1970-1979	Female	Medical practitioner - other	Previous other MOOC student	Will access courses mostly via computer	I can spend 3-4 hours a week
445	Khartoum	SD	1960-1969	Male	Medical practitioner - other	No information	Will access courses mostly via computer	I can spend 3-4 hours a week
453	Bishkek	KG	1940-1959	Female	Other	No information	Will access courses mostly via computer	I can spend 3-4 hours a week
458	badulla	LK	1980-1989	Male	Medical practitioner - academic	No information	Will access courses mostly via computer	I can spend 3-4 hours a week
461	Leeds	GB	1980-1989	Male	Other	No information	Will access courses mostly via computer	I can spend 3-4 hours a week
464		KE	1980-1989	Female	Other	Previous other MOOC student	Will access courses mostly via computer	I can spend 3-4 hours a week
484		CD	1980-1989	Male	Medical practitioner - hospital	Previous other MOOC student	Will access courses mostly via computer	I can spend 3-4 hours a week
403		GB	1970-1979	Female	Medical practitioner - other	No information	Will access courses mostly via tablet	I can spend 1-2 hours a week
457	Belfast	GB	1980-1989	Male	Medical practitioner - hospital	No information	Will access courses mostly via tablet	I can spend 1-2 hours a week
393	ISTANBUL	TR	1980-1989	Female	Other	Previous other MOOC student	Will access courses mostly via computer	I can spend 1-2 hours a week
404	caba	AR	1970-1979	Male	Medical practitioner - hospital	No information	Will access courses mostly via computer	I can spend 1-2 hours a week
413	New Delhi	IN	1970-1979	Male	Other	No information	Will access courses mostly via computer	I can spend 1-2 hours a week
414	Dhangadhi, Kailali	NP	1980-1989	Male	Student	No information	Will access courses mostly via computer	I can spend 1-2 hours a week
419	glasgow	GB	1970-1979	Male	Medical practitioner - other	Previous other MOOC student	Will access courses mostly via computer	I can spend 1-2 hours a week
434	Stockholm	SE	1960-1969	Female	Medical practitioner - GP	No information	Will access courses mostly via computer	I can spend 1-2 hours a week
436	FCT/ABUJA	NG	1980-1989	Female	Other health clinician	Previous Peoples-uni OOC student	Will access courses mostly via computer	I can spend 1-2 hours a week
467	Kaduna	NG	1960-1969	Male	Other	No information	Will access courses mostly via computer	I can spend 1-2 hours a week
12	Brighton	GB
19	Brighton	GB	1960-1969	Female	Medical practitioner - academic
23	Mumbai	IN	1940-1959	Male	Medical practitioner - academic
24	Chennai	IN	1940-1959	Female
25	Edinburgh	GB	1940-1959	Female
26	Mumbai	IN	1940-1959	Female
27	Vellore	IN	1940-1959	Female
28	Ludhiana	IN	1940-1959	Female
29	Walsall	GB	1940-1959	Female
30	London	GB	1940-1959	Female
31	Mumbai	IN	1940-1959	Female
32	Surat	IN	1980-1989	Female	Medical practitioner - academic
33	Melbourne	AU	1940-1959	Female
35	Dar es Salaam	TZ	1960-1969	Male	Medical practitioner - academic
36	Mbale	UG	1980-1989	Male	Other
37	Jos	NG	1980-1989	Female	Other health clinician
38	Nairobi	KE	1980-1989	Male	Medical practitioner - other
39	Rwamagana	RW	1980-1989	Male	Student
40	Harare	ZW	1980-1989	Male	Other health clinician
41	Islamabad	PK	1980-1989	Male	Student
43	Ludhiana	IN	1970-1979	Female	Medical practitioner - academic
44	AWKA	NG	1970-1979	Male	Medical practitioner - academic
45		NP	1980-1989	Male	Student
47	Addis Ababa	ET	1970-1979	Male	Medical practitioner - academic
48	Anuradhapura	LK	1980-1989	Male	Medical practitioner - academic
49	Gaborone	BW	1940-1959	Female	Other health clinician
53	Odessa	UA	1980-1989	Female	Other health clinician
54	Soroti	UG	1970-1979	Male	Medical practitioner - hospital
55	Addis Ababa	ET	1970-1979	Male	Other
56	Georgetown	GY	1970-1979	Female	Other health clinician
58		AR	1970-1979	Male	Medical practitioner - academic
59		ET	1980-1989	Male	Medical practitioner - other
60	lusaka	ZM	1980-1989	Male	Medical practitioner - GP
61	Nyamagabe	RW	1970-1979	Male	Medical practitioner - hospital
63	Abuja	NG	1980-1989	Male	Medical practitioner - other
64	Douala	CM	1970-1979	Female	Other health clinician
66	Jos	NG	1970-1979	Male	Medical practitioner - academic
69	Lilongwe	MW	1980-1989	Male	Other
70	Dar es Salaam	TZ	1960-1969	Male	Medical practitioner - GP
72	benin city	NG	1970-1979	Male	Other health clinician
74	Kaduna	NG	1970-1979	Male	Medical practitioner - academic
75	zaria	NG	1960-1969	Female	Medical practitioner - academic
76	kano	NG	1970-1979	Male	Medical practitioner - academic
77	Kampala	UG	1960-1969	Male	Other
78	Harare	ZW	1970-1979	Male	Medical practitioner - GP
80	Brighton	GB	1940-1959	Female
81	Brighton	GB	1940-1959	Female
82	Brighton	GB	1940-1959	Female
83	Brighton	GB	1940-1959	Female
84	Brighton	GB	1940-1959	Female
85	Brighton	GB	1940-1959	Female
86	Brighton	GB	1940-1959	Female
87	Nairobi	KE	1980-1989	Male	Student
91	Kampala	UG	1970-1979	Male	Other health clinician
92	Katete	ZM	1980-1989	Male	Medical practitioner - hospital
94	Dar es Salaam	TZ	1940-1959	Female
95	lusaka	ZM	1960-1969	Male	Other health clinician
96	Nnewi	NG	1960-1969	Male	Medical practitioner - academic
97	mongu	ZM	1970-1979	Male	Medical practitioner - hospital
98	harare		1980-1989	Male	Other
100	Brighton	GB	1940-1959	Female
101	Brighton	GB	1940-1959	Female
102	Harare	ZW	1970-1979	Male	Medical practitioner - GP
103	Musanze	RW	1980-1989	Male	Medical practitioner - GP
104	Addis Ababa	ET	1960-1969	Male	Other health clinician
105	Coventry	GB	1970-1979	Male	Other
109	Harare	ZW	1960-1969	Male	Other
110	Manzini	SZ	1980-1989	Male	Medical practitioner - hospital
111	Karachi	PK	1980-1989	Male	Other health clinician
113	MCHINJI	MW	1980-1989	Male	Student
114	Mchinji	MW	1980-1989	Male	Student
115	Jos	NG	1970-1979	Female	Other health clinician
116	Brighton	GB	1940-1959	Female
117	Bhopal	IN	1940-1959	Male	Medical practitioner - academic
118	Blackburn	GB	1980-1989	Male	Medical practitioner - other
119	Jos	NG	1970-1979	Male	Other
122	Aluva	IN	1980-1989	Female	Student
123	Kharagpur	IN	1970-1979	Female	Student
128	Vellore	IN	1970-1979	Male	Medical practitioner - academic
129	Bangalore	IN	1980-1989	Male	Student
130	Boston	US	1980-1989	Female
132	Nanaimo	CA	1940-1959	Male	Other
137	New Delhi	IN	1960-1969	Male	Other
138	Karachi	PK	1980-1989	Male	Student
140	Mangalore	IN	1970-1979	Male	Medical practitioner - academic
141	Mangalore	IN	1970-1979	Female	Medical practitioner - academic
142	Ilorin	NG	1970-1979	Male	Medical practitioner - hospital
143	Jos	NG	1980-1989	Female	Medical practitioner - academic
145	Lagos	NG	1970-1979	Male	Medical practitioner - hospital
148	christchurch	NZ	1970-1979	Male	Other health clinician
149	MAUN	BW	1960-1969	Male	Medical practitioner - other
150		AU	1980-1989	Male	Medical practitioner - hospital
151	Addis Ababa	ET	1970-1979	Male	Other
153	Moratuwa	LK	1980-1989	Male	Medical practitioner - hospital
154	Shika/Zaria	NG	1970-1979	Female	Medical practitioner - hospital
155	Kigali	RW	1940-1959	Female
157	Mangalore	IN	1970-1979	Male	Medical practitioner - hospital
158	Delhi	IN	1940-1959	Female
159	Prishtina	AL	1980-1989	Male	Medical practitioner - GP
160	Yangon	MM	1980-1989	Female	Other health clinician
161		IN	1980-1989	Male	Student
162		AU	1960-1969	Male	Medical practitioner - hospital
163	Lilongwe	MW	1970-1979	Male	Other health clinician
164	Newcastle	AU	1980-1989	Female	Medical practitioner - hospital
165	terrigal	AU	1980-1989	Female	Medical practitioner - hospital
166	Newcastle	AU	1980-1989	Female	Medical practitioner - hospital
167	Ambajogai	IN	1970-1979	Male	Medical practitioner - academic
168	Newcastle	AU	1980-1989	Female	Medical practitioner - hospital
169	Peshawar	PK	1980-1989	Male	Medical practitioner - other
170	Buea	CM	1970-1979	Male	Medical practitioner - hospital
171	Gosford	AU	1980-1989	Male	Medical practitioner - hospital
172	Newcastle	AU	1980-1989	Male	Medical practitioner - hospital
173	Lagos	NG	1970-1979	Female	Medical practitioner - hospital
175	bangalore	IN	1970-1979	Male	Medical practitioner - hospital
176	Gwalior	IN	1960-1969	Male	Medical practitioner - other
180			1960-1969	Male	Medical practitioner - academic
181	Mangalore	IN	1970-1979	Female	Medical practitioner - academic
182	Mangalore	IN	1970-1979	Male	Medical practitioner - hospital
187	Stockport	GB	1970-1979	Female	Other health clinician
188	Belfast	GB	1970-1979	Female	Other
189			1980-1989	Female	Other
190	Kano	NG	1970-1979	Male	Medical practitioner - academic
191		GR	1970-1979	Male	Other
192	Norwich	GB	1960-1969	Female	Medical practitioner - academic
193	mangalore	IN	1970-1979	Male	Student
194	macherla	IN	1980-1989	Male	Medical practitioner - hospital
196	MALAPURAM	IN	1980-1989	Male	Student
197	Milano	IT	1980-1989	Male	Other
198	Bristol	GB	1980-1989	Female	Student
200	Brantford	CA	1970-1979	Male	Other health clinician
201	Abuja	NG	1980-1989	Male	Medical practitioner - other
202	Woodstock	US	1960-1969	Female	Other health clinician
203		GB	1970-1979	Female	Medical practitioner - academic
204	kisumu	KE	1970-1979	Male	Student
206	Damak	NP	1970-1979	Male	Student
207		ES	1960-1969	Female	Other
209	Kampala	UG	1960-1969	Female	Student
211	Newcastle	AU	1980-1989	Male	Student
212	Abuja	NG	1980-1989	Female	Other health clinician
213	Wigan	GB	1970-1979	Male	Other
215	Antananarivo	MG	1960-1969	Male	Other health clinician
216	Johannesburg	ZA	1940-1959	Female	Other
218	Vienna	AT	1960-1969	Male	Medical practitioner - academic
219		TR	1960-1969	Male	Medical practitioner - academic
221	lusaka	ZM	1980-1989	Male	Other
227	Selangor	MY	1970-1979	Female	Student
229	Lagos	NG	1980-1989	Female	Medical practitioner - other
230	NAKURU	KE	1980-1989	Male	Medical practitioner - GP
231	Turin	IT	1980-1989	Male	Other
232		CH	1970-1979	Female	Other
233	Edinburg	US	1940-1959	Female	Other health clinician
234	Mainpuri	IN	1960-1969	Male	Medical practitioner - academic
235	Mammoth Lakes	US	1940-1959	Male	Medical practitioner - other
236			1970-1979	Female	Other
237	Sevagram		1970-1979	Male	Medical practitioner - academic
238	Blairstown	US	1970-1979	Female	Other
239		CA	1960-1969	Female	Other
240	Mumbai	IN	1940-1959	Male	Medical practitioner - hospital
241	Trondheim	NO	1980-1989	Male	Other
242	Barcelona	ES	1940-1959	Male	Other health clinician
246	Kigali	RW	1980-1989	Male	Student
247	Aligarh	IN	1980-1989	Male	Medical practitioner - academic
249	Addis Ababa	ET	1960-1969	Male	Other
251	toronto	CA	1960-1969	Male	Medical practitioner - other
254		CH	1970-1979	Male	Other
255	St george's	GD	1970-1979	Female	Other
256	Delhi	IN	1980-1989	Male	Other
257	Toronto	CA	1970-1979	Female	Other
259	London	GB	1970-1979	Male	Medical practitioner - other
264	Mountlavinia	LK	1970-1979	Male	Medical practitioner - academic
265	Amman	JO	1970-1979	Male	Other
266		TH	1980-1989	Male	Student
267	Chiang Rai	TH	1980-1989	Male	Other
271	Kampala	UG	1970-1979	Male	Other
274	Kandy	LK	1980-1989	Male	Medical practitioner - academic
275	Abuja	NG	1970-1979	Female	Other
276	Anuradhapura	LK	1980-1989	Male	Student
277	Badulla	LK	1980-1989	Female	Medical practitioner - hospital
280	Addis Ababa	ET	1980-1989	Female	Other health clinician
282	Bobo-Dioulasso	BF	1980-1989	Male	Other
285			1980-1989	Female	Student
286	hull	GB	1970-1979	Female	Student
288			1980-1989	Female	Other
290			1980-1989	Female	Student
291	Paris	FR	1980-1989	Female	Student
292			1980-1989	Female	Medical practitioner - academic
293			1980-1989	Female	Student
294	Umea	SE	1980-1989	Female	Medical practitioner - academic
295		SE	1980-1989	Female	Medical practitioner - GP
296	umea	SE	1980-1989	Male	Medical practitioner - other
297	Umea	SE	1980-1989	Male	Medical practitioner - academic
299	Hanoi	VN	1980-1989	Female	Other
302			1970-1979	Male	Student
304	Bamako	ML	1970-1979	Male	Medical practitioner - other
306	kabul	AF	1980-1989	Male	Student
307	Adelaide	AU	1940-1959	Female	Other
309	Ouaga	BF	1970-1979	Female	Medical practitioner - GP
310		CH	1980-1989	Female	Other
313	TAKORADI	GH	1970-1979	Male	Other
314	Mandera, Kenya	KE	1970-1979	Male	Other
315	Johannesburg	ZA	1960-1969	Female	Other
318	Lagos island	NG	1980-1989	Male	Other
321	Buffalo	US	1960-1969	Female	Other
324			1970-1979	Male	Medical practitioner - GP
325	Buffalo	US	1980-1989	Female	Medical practitioner - other
326	Rochester	US	1960-1969	Female	Student
327	San Antonio	US	1970-1979	Male	Other
328	Elma	US	1980-1989	Male	Student
329	Johannesburg	ZA	1970-1979	Female	Other
330	Buffalo	US	1940-1959	Male	Student
331	kaduna	NG	1980-1989	Female	Other health clinician
333	Buffalo	US	1980-1989	Male	Student
334			1980-1989	Female	Student
336	west seneca	US	1980-1989	Female	Student
337			1940-1959	Female	Other
338	Tonawanda	US	1960-1969	Male	Student
341		US	1960-1969	Female	Student
343	Bujumbura	BI	1960-1969	Female	Medical practitioner - other
344		NG	1980-1989	Male	Student
345			1960-1969	Female	Other
346	Koforidua	GH	1970-1979	Male	Other health clinician
347		CA	1970-1979	Female	Student
348	Abuja	NG	1970-1979	Male	Medical practitioner - GP
349	Dar Es Salaam	TZ	1970-1979	Male	Medical practitioner - GP
350	KIGALI	RW	1980-1989	Male	Medical practitioner - GP
351	Kampala	UG	1960-1969	Male	Medical practitioner - other
352		US	1980-1989	Male	Student
353	Niagara Falls	US	1970-1979	Female	Student
354	Grantham	GB	1970-1979	Female	Other
355	lautoka	FJ	1980-1989	Male	Medical practitioner - hospital
358	KIGALI	RW	1980-1989	Male	Other health clinician
359		US	1980-1989	Female	Student
361	Patna	IN	1980-1989	Male	Other
363	Eldoret	KE	1970-1979	Male	Other
368	nairobi	KE	1980-1989	Male	Medical practitioner - GP
369	Quatre-Bornes	MU	1980-1989	Male	Medical practitioner - GP
370	houshangabad	IN	1980-1989	Female	Medical practitioner - other
371	Buffalo	US	1960-1969	Female	Student
374	buffalo	US	1980-1989	Female	Student
375	KIGALI	RW	1980-1989	Male	Medical practitioner - hospital
377	Dhadar		1970-1979	Male	Medical practitioner - other
378	Kandiaro	PK	1970-1979	Male	Other
380		CA	1970-1979	Male	Student
381			1980-1989	Female	Student
382			1980-1989	Female	Student
384	Hyderabad	PK	1970-1979	Male	Medical practitioner - academic
